# Supplementary material for: Optimizing predictive performance of criminal recidivism models using registration data with binary and survival outcomes
Source: PLoS One. 2019 Mar 8;14(3):e0213245. doi: 10.1371/journal.pone.0213245 (PMC6407787; doi:10.1371/journal.pone.0213245)
Supplement: S2 File — (ZIP) [file pone.0213245.s002.zip]

Archive with 26 entries (20 files):
- data/code/
- data/code/gbm-train-py3.py
- data/code/PredictionPerformanceS-W78.R
- data/code/prplot.r
- data/code/PredictionPerformanceAlg.R
- data/code/logitGeweld.R
- data/code/platt.R
- data/code/crossvalidationHyperparameterSelection2.R
- data/code/gbm-train.py
- data/code/logitZeden.R
- data/code/PredictionPerformanceZed.R
- data/code/datalist.SPS
- data/code/em_nw.R
- data/code/perfbat.R
- data/code/mypec.list.R
- data/code/logitS-W80.R
- data/code/PredictionPerformanceS-W80.R
- data/code/PredictionPerformanceviolence.R
- data/code/pecPredictMethods.R
- data/code/logitS-W78.R
- data/code/logitAlgemeen.R
- data/surv/
- data/binmodels/
- data/survmodels/
- data/SchmidtWitte/
- data/binary/
