# Supplementary material for: Optimizing predictive performance of criminal recidivism models using registration data with binary and survival outcomes
Source: PLoS One. 2019 Mar 8;14(3):e0213245. doi: 10.1371/journal.pone.0213245 (PMC6407787; doi:10.1371/journal.pone.0213245)
Supplement: S2 File — (ZIP) [file pone.0213245.s002.zip › data/code/PredictionPerformanceS-W78.R]

####################################################ehulpfuncties###################
##evaluatiefunctie
setwd("data/")
rm(list=ls(all=TRUE))#alles verwijderen
evalueer <-function(lst){
    C <- cindex(object=lst, formula=Surv(TIME, RECID) ~ 1,
                data=dat2,
                train.data = dat1,
                eval.times = c(12, 24, 36, 48, 60)
                )
    PredError <- pec(object=lst, formula=Surv(TIME, RECID) ~ 1,
                     data=dat2,
                     train.data = dat1,
                     maxtime = 61,
                     exact=TRUE,
                     cens.model="marginal",
                     splitMethod="none", verbose=TRUE)
    R2 <- pec::R2(object=PredError,     #is masked by 'pls'
                  times = c(12, 24, 36, 48, 60)
                  )
    print(R2)
    print(C)
    print(ibs(PredError, times = 60))
    return(PredError)}

##for exact value IBS
## as.vector(PredError)

                                        #SAMPLE 1978

library(foreign)
library(survival)
library(pec) #prediction error curves
dat1 <- read.spss("surv/sample78_1.sav", to.data.frame=T)
dat2 <- read.spss("surv/sample78_2.sav", to.data.frame=T)

dat1$TIME[dat1$RECID==0&dat1$TIME==0] <- dat1$FOLLOW[dat1$RECID==0&dat1$TIME==0]
dat2$TIME[dat2$RECID==0&dat2$TIME==0] <- dat2$FOLLOW[dat2$RECID==0&dat2$TIME==0]
                                        #no zero durations
dat1$TIME[dat1$TIME==0] <- 0.5
dat2$TIME[dat2$TIME==0] <- 0.5
dat1$RECID <- dat1$RECID == 1           #else we get problems with gbm
dat2$RECID <- dat2$RECID == 1
                                        #center AGE
dat1$AGEC <- dat1$AGE - mean(c(dat1$AGE, dat2$AGE))
dat2$AGEC <- dat2$AGE - mean(c(dat1$AGE, dat2$AGE))
dat1$AGE2 <- dat1$AGEC^2
dat2$AGE2 <- dat2$AGEC^2

dat1$TSERVDC <- dat1$TSERVD - mean(c(dat1$TSERVD, dat2$TSERVD))
dat2$TSERVDC <- dat2$TSERVD - mean(c(dat1$TSERVD, dat2$TSERVD))
dat1$TSERVD2 <- dat1$TSERVD^2
dat2$TSERVD2 <- dat2$TSERVD^2

dat1$SCHOOLC <- dat1$SCHOOL - mean(c(dat1$SCHOOL, dat2$SCHOOL))
dat2$SCHOOLC <- dat2$SCHOOL - mean(c(dat1$SCHOOL, dat2$SCHOOL))
dat1$SCHOOL2 <- dat1$SCHOOL^2
dat2$SCHOOL2 <- dat2$SCHOOL^2

dat1$INVAGE <- 1/(dat1$AGE + 1)
dat2$INVAGE <- 1/(dat2$AGE + 1)

dat1$TSERVDC <- dat1$TSERVD - mean(c(dat1$TSERVD, dat2$TSERVD))
dat2$TSERVDC <- dat2$TSERVD - mean(c(dat1$TSERVD, dat2$TSERVD))
dat1$TSERVD2 <- dat1$TSERVDC^2
dat2$TSERVD2 <- dat2$TSERVDC^2

dat1$LNPRIORS <- log(dat1$PRIORS + 1)
dat2$LNPRIORS <- log(dat2$PRIORS + 1)

##survival prefix needed, many models fail without, like gbm
form <<- formula(survival::Surv(TIME, RECID) ~ WHITE + ALCHY + JUNKY + SUPER + MARRIED + FELON + WORKREL + PROPTY + PERSON + MALE + PRIORS + SCHOOL + RULE + AGE + TSERVD)
form2 <<- formula(survival::Surv(TIME, RECID) ~ WHITE + ALCHY + JUNKY + SUPER + MARRIED + FELON + WORKREL + PROPTY + PERSON + MALE + LNPRIORS + SCHOOL + RULE + AGE + AGE2 + TSERVDC + TSERVD2) #form with nonlinear transformations
form3 <<- formula(survival::Surv(TIME, RECID) ~ WHITE + ALCHY + JUNKY + SUPER + MARRIED + FELON + WORKREL + PROPTY + PERSON + MALE + LNPRIORS + SCHOOL + RULE + AGE + TSERVD) #form with nonlinear transformations in case age2 causes problems

formfinal <<- formula(survival::Surv(TIME, RECID) ~ WHITE + ALCHY + JUNKY + SUPER + MARRIED + FELON + WORKREL + PROPTY + PERSON + MALE + LNPRIORS + SCHOOL + SCHOOL2 + RULE + INVAGE + TSERVD + TSERVD2) #form with nonlinear transformations

## * basisanalyse
fit1 <- coxph( Surv(TIME, RECID) ~ WHITE + ALCHY + JUNKY + SUPER + MARRIED + FELON + WORKREL + PROPTY + PERSON + MALE + PRIORS + SCHOOL + RULE + AGE + TSERVD, data=dat1)
fit1trans <- coxph(form2, data=dat1)
fit1transfinal <- coxph(formfinal, data=dat1)

e <- evalueer(list(fit1trans, fit1transfinal))
fit1trans2 <- selectCox(formfinal, data = dat1)
fit1trans3 <- selectCox(formfinal, data = dat1)
e <- evalueer(list(fit1trans, fit1transfinal, fit1trans2, fit1trans3))

source("code/crossvalidationHyperparameterSelection2.R")
                                        #extra predictSurvProb methoden.
source("code/pecPredictMethods.R") #
## source('c:/Users/Nik/Downloads/R-files/pecPredictMethods.R')
## replace pec.list with hack to be able to perform split half performance (pec version 2.2.9)
source("code/mypec.list.R")
assignInNamespace("pec.list", mypec.list, ns="pec")

# cox cure model
library(smcure)
                                        #cox cure model.
## speed up
source("code/em_nw.R") #fast em
smcure.fittrans <- smcure(formula= formfinal, cureform = ~ WHITE + ALCHY + JUNKY + SUPER + MARRIED + FELON + WORKREL + PROPTY + PERSON + MALE + LNPRIORS + SCHOOL + RULE + AGE + AGE2 + TSERVD, data=dat1, model="ph", Var=FALSE)
e <- evalueer(list(fit1trans, smcure.fittrans))
save(smcure.fittrans, file = 'survmodels/coxcureS-W78.RData')

#parametric survival model
library(rms)
par.weibull <- psm(formula = form3, data=dat1, dist = "weibull")
par.lognormal <- psm(form3, data=dat1, dist = "lognormal")
par.loglogistic <- psm(formula = form3, data=dat1, dist = "loglogistic")
par.exponential <- psm(formula = form3, data=dat1, dist = "exponential")
e <- evalueer(list(fit1trans, par.weibull, par.lognormal, par.loglogistic, par.exponential));plot(e)
## save(par.weibull, par.lognormal, par.loglogistic, par.exponential, file = 'survmodels/parsurvS-W78.RData')
save(par.weibull, par.lognormal, par.loglogistic, par.exponential, file = 'survmodels/parsurvS-W78.RData')

##coxboost model, likelihood based boosting (no trees)
library(CoxBoost)
                                        #has own CV
                                        #internal CV determines optimal stepno, cv.defaults has K = 10.
                                        #variables in index form
index <- attr(terms(formfinal), "term.labels")
                                        #before fitting determine optimal penalty-term via CV.
optim.res <- optimCoxBoostPenalty(time=dat1$TIME, status=dat1$RECID, x=as.matrix(dat1[, index]), trace=TRUE, start.penalty=500); cat("Optimal penalty = ", optim.res$penalty, "\n");cat("Optimal stepno = ", optim.res$cv.res$optimal.step, "\n")

boost1 <- coxboost(Hist(TIME, RECID)~WHITE + ALCHY + JUNKY + SUPER + MARRIED + FELON + WORKREL + PROPTY + PERSON + MALE + LNPRIORS + SCHOOL + SCHOOL2 + RULE + INVAGE + TSERVD + TSERVD2, data=dat1, cv=FALSE, CoxBoost.stepno = optim.res$cv.res$optimal.step, cv.CoxBoost.arg = c(sf.scheme="linear", criterion="pscore", penalty=optim.res$penalty ))
coxboost.fit <- boost1
e <- evalueer(list(fit1trans, coxboost.fit));plot(e)
save(optim.res, coxboost.fit, file = 'survmodels/coxboostS-W78.RData')

                                        #then: unstandardized
optim.res <- optimCoxBoostPenalty(time=dat1$TIME, status=dat1$RECID, x=as.matrix(dat1[, index]), trace=TRUE, start.penalty=500, standardize = FALSE); cat("Optimal penalty = ", optim.res$penalty, "\n");cat("Optimal stepno = ", optim.res$cv.res$optimal.step, "\n")

boost1 <- coxboost(Hist(TIME, RECID)~WHITE + ALCHY + JUNKY + SUPER + MARRIED + FELON + WORKREL + PROPTY + PERSON + MALE + LNPRIORS + SCHOOL + SCHOOL2 + RULE + INVAGE + TSERVD + TSERVD2, data=dat1, cv=FALSE, CoxBoost.stepno = optim.res$cv.res$optimal.step, cv.CoxBoost.arg = c(sf.scheme="linear", criterion="pscore", penalty=optim.res$penalty ), standardize = FALSE)
coxboost.fit <- boost1
e <- evalueer(list(fit1trans, coxboost.fit));plot(e)
save(optim.res, coxboost.fit, file = 'survmodels/coxboostS-W78unstd.RData')

#gradient boosting cox
library(gbm)

gbmtrain <- function(data = dat1, formula, interaction.depth = c(2, 3, 4, 5, 6, 7, 8, 9, 10), k=10, n.trees = 1000, maxtime, n.cores = 14){
                                        #gbm doet zijn eigen cross validation om zijn eigen best.iter te bepalen.
    perf <<- vector("numeric", length(interaction.depth))
    best.iter <<- vector("numeric", length(interaction.depth))
    part <- trunc(runif(nrow(data), min = 0, max = k)) + 1 #make k partitions
    for (i in 1:length(interaction.depth)){
        print(paste("interaction.depth=", interaction.depth[i]))
        perfj <- vector("numeric", k)
        best.iterj <- vector("numeric", k)
        for (j in 1:k){
            print(paste("fold number ", j, "/", k))
            m <- gbm(formula = formula, data=data[part!=j, ], distribution = "coxph", n.trees = n.trees, interaction.depth = interaction.depth[i], shrinkage = 0.01, cv.folds = 10, n.cores = n.cores) #in these data, larger shrinkage required.
            best.iterj[j] <- gbm.perf(m, method="cv")
            p <- pec(list(m), formula=Surv(TIME, RECID)~1, data=data[part==j, ], train.data = data[part!=j, ], maxtime = maxtime, control = rpart.control(cp = cp[i]), minsplit = minsplit)
            print(sprintf("partition is %f and minmaxtime = %f", j, p$minmaxtime))
            perfj[j] <- ibs(p, times = p$minmaxtime)[2]
                                        #tree-based methods suffer from limited time information in small samples
            print(paste('perfj[j]=', perfj[j]))
        }
        perf[i] <- mean(perfj)
        best.iter[i] <- round(mean(best.iterj))
        print(paste(" perfj :", perfj))
        print(paste("brier score =", mean(perfj), ", best.iter =", round(mean(best.iterj))))
    }
    print(cbind(interaction.depth, best.iter, perf))
    print(sprintf("estimating final model with interaction depth = %f", interaction.depth[which.max(perf)]))
    interaction.depth.optimal <- interaction.depth[which.min(perf)]             #interaction.depth minimum brier score.
    best.iter.optimal <- best.iter[which.min(perf)]             #interaction.depth minimum brier score.
    finalModel <- gbm(formula = formula, data=data, distribution = "coxph", interaction.depth = interaction.depth.optimal, shrinkage = 0.01, bag.fraction = .5, n.trees = best.iter.optimal) #, n.cores = 14
    finalModel
}
#problems with class of y (c"labelled","Surv"), made version of gbm forcing class "Surv"
library(gbm)

gbm.fit <- gbmtrain(data = dat1, formula = form, interaction.depth = c(2, 3, 4, 5, 6, 7, 8, 9, 10), k=10, n.trees = 1000, maxtime = 61, n.cores = 14)
gbm.e <- evalueer(list(gbm.fit))
best.iterj[j] <- gbm.perf(m, method="cv")
save(gbm.fit, gbm.e, file = 'survmodels/gbmS-W78.RData')

## * L1- en L2-penalized cox.
                                        #has own CV-loop.
                                        #first L1.
library(penalized)
library(BayesTree)                      #voor makeind

require(foreach)
require(doSNOW)
cl <- makeCluster(11, type = "SOCK")
registerDoSNOW(cl)
set.seed(472886)
pen1.fit <- pentrain.parallel(data = dat1, formfinal, lambda = c(0.0001, 0.001, 0.01, 0.1, 0.5, 1, 10, 20, 30, 50, 70, 100, 500, 1000), type = "pen1", maxtime = 61, standardize = TRUE)
set.seed(9965278)
pen2.fit <- pentrain.parallel(data = dat1, formfinal, lambda = c(0.0001, 0.001, 0.01, 0.1, 0.5, 1, 10, 20, 30, 50, 70, 100, 500, 1000), type = "pen2", maxtime = 61, standardize = TRUE)
stopCluster(cl)

e <- evalueer(list(fit1trans, pen1.fit, pen2.fit))
save(pen1.fit, pen2.fit, file = 'survmodels/penfitS-W78resc.RData')

## unstandardized
cl <- makeCluster(11, type = "SOCK")
registerDoSNOW(cl)
set.seed(472886)
pen1.fit <- pentrain.parallel(data = dat1, formfinal, lambda = c(0.0001, 0.001, 0.01, 0.1, 0.5, 1, 10, 20, 30, 50, 70, 100, 500, 1000), type = "pen1", maxtime = 61, standardize = FALSE)
set.seed(9965278)
pen2.fit <- pentrain.parallel(data = dat1, formfinal, lambda = c(0.0001, 0.001, 0.01, 0.1, 0.5, 1, 10, 20, 30, 50, 70, 100, 500, 1000), type = "pen2", maxtime = 61, standardize = FALSE)
stopCluster(cl)

e <- evalueer(list(fit1trans, pen1.fit, pen2.fit))
save(pen1.fit, pen2.fit, file = 'survmodels/penfitS-W78.RData')

## * random survival forest
set.seed(1234891598)
library(randomForestSRC)

##survival::Surv form causes regression model to be fit instead of Survival model.
##pass complete formula instead.

rsf.fit <- rsftrain(formula = Surv(TIME, RECID) ~ WHITE + ALCHY + JUNKY + SUPER + MARRIED + FELON + WORKREL + PROPTY + PERSON + MALE + PRIORS + SCHOOL + RULE + AGE + TSERVD, maxtime = 61)

require(foreach)
require(doSNOW)
cl <- makeCluster(11, type = "SOCK")
registerDoSNOW(cl)
rsf.fit <- rsftrain.parallel(formula = Surv(TIME, RECID) ~ WHITE + ALCHY + JUNKY + SUPER + MARRIED + FELON + WORKREL + PROPTY + PERSON + MALE + PRIORS + SCHOOL + RULE + AGE + TSERVD, maxtime = 61, nodedepth = 3)                   #find best mtry via tenfold cv.
stopCluster(cl)
## rsf.fit <- randomForestSRCtrain(formula = form) #alleen op werk?
rsf.e <- evalueer(list(fit1trans, rsf.fit)); plot(e)
save(rsf.fit, rsf.e, file = "survmodels/rsfS-W78depth3.RData" )

## neural network survival models
library(survnnet)
createGrid.nnet <- function(len){expand.grid(size = ((1:len) * 2) - 1,
                                             decay = c(0, 10 ^ seq(-1, -4, length = (len/2)-1)))
                             }
grid10 <- createGrid.nnet(len=10)
set.seed(1130032)
###attention!! survnnet and phnnet need explicit formula in cv-loop, else "'object' is missing".
source("code/crossvalidationHyperparameterSelection2.R")

rescaleorg <- function(Xt, X){
    ##for neural networks
    ##scale new X matrix like training matrix in the range 0 1.
    ##Xt is X_train, X is new X
    ## numidx <- apply(Xt, 2, is.numeric)
    xtmin <- apply(Xt, min, MARGIN = 2) #mean of training matrix
    Xscaled <- sweep(X, 2L, xtmin, check.margin = FALSE)
    f <- function(v) {
        v <- v[!is.na(v)]
        xtrng = max(v) - min(v)
    }
    xtrng <- apply(Xt, 2L, f)             #range of training matrix
    Xscaled <- sweep(X, 2L, xtrng, "/", check.margin = FALSE)
    return(Xscaled)
}

names(dat1)
#index for numerical variables, dummies are already in 0-1 range.
numidx<-c(11:15,20:27)
names(dat1[numidx])
rescdat1 <- cbind(dat1[, -numidx], apply(dat1[, numidx], 2, function(x)(x-min(x, na.rm=TRUE))/ (range(x, na.rm=TRUE)[2]-range(x, na.rm=TRUE)[1])))
rescdat2 <- cbind(dat2[, -numidx], rescaleorg(dat1[, numidx], dat2[, numidx]))
                                        #check range
summary(rescdat1)

                                        #run once with and without these two lines
dat1 <- rescdat1
dat2 <- rescdat2

source("code/crossvalidationHyperparameterSelection2.R")
enetexp <- survtrain(data = dat1, grid = grid10, formula = Surv(TIME, RECID) ~ WHITE + ALCHY + JUNKY + SUPER + MARRIED + FELON + WORKREL + PROPTY + PERSON + MALE + PRIORS + SCHOOL + RULE + AGE + TSERVD, model = "exp")
enetnorm <- survtrain(data = dat1, grid = grid10, formula = Surv(TIME, RECID) ~ WHITE + ALCHY + JUNKY + SUPER + MARRIED + FELON + WORKREL + PROPTY + PERSON + MALE + PRIORS + SCHOOL + RULE + AGE + TSERVD, model = "lnorm")
enetweibull <- survtrain(data = dat1, grid = grid10, formula = Surv(TIME, RECID) ~ WHITE + ALCHY + JUNKY + SUPER + MARRIED + FELON + WORKREL + PROPTY + PERSON + MALE + PRIORS + SCHOOL + RULE + AGE + TSERVD, model = "weibull")
enetllog <- survtrain(data = dat1, grid = grid10, formula = Surv(TIME, RECID) ~ WHITE + ALCHY + JUNKY + SUPER + MARRIED + FELON + WORKREL + PROPTY + PERSON + MALE + PRIORS + SCHOOL + RULE + AGE + TSERVD, model = "llog")

plot(evalueer(list(fit1trans, enetexp, enetweibull, enetnorm, enetllog)))
save(enetexp, enetweibull, enetnorm, enetllog, file = "survmodels/enetS-W78resc.RData")

##ph neural nets
library(survnnet)
phnnet.formula <- survnnet:::phnnet.formula #required!!!
set.seed(131011)
                                        #neural cox-model
phtrain <- function(data = dat1, grid, k=10){
    require(pec)
    require(survnnet)
    phnnet.formula <<- survnnet:::phnnet.formula #required!!!
    samp <- trunc(runif(nrow(data), min = 0, max = k)) + 1 #make k partitions
    perf <- array(0, nrow(grid))
    for (i in 1:nrow(grid)){
        perfj <- vector("numeric", k)
        for (j in 1:k){
            siz <<- grid[i, 1]             #not so elegant solution with global variables
            dec <<- grid[i, 2]
            m <- phnnet(Surv(TIME, RECID) ~ WHITE + ALCHY + JUNKY + SUPER + MARRIED + FELON + WORKREL + PROPTY + PERSON + MALE + PRIORS + SCHOOL + RULE + AGE + TSERVD, data = data[samp!=j, ], size = siz, decay = dec)
            m$train.data <- data[samp!=j, ] #put train data in model object, environment problems
            perfj[j] <- ibs(pec(list(m), formula=Surv(TIME, RECID)~1, data=data[samp==j, ], train.data = data[samp!=j, ]))[2]
        }
        perf[i] <- mean(perfj)
    }
    print(cbind(grid, perf))
    print(sprintf("estimating final model with size = %d and decay = %.5f", grid[which.min(perf), 1], grid[which.min(perf), 2]))
    siz <<- grid[which.min(perf), 1]
    dec <<- grid[which.min(perf), 2]
    finalModel <- phnnet(Surv(TIME, RECID) ~ WHITE + ALCHY + JUNKY + SUPER + MARRIED + FELON + WORKREL + PROPTY + PERSON + MALE + PRIORS + SCHOOL + RULE + AGE + TSERVD, size = siz, decay = dec, data = data)
    finalModel
}
phfit <- phtrain(data = dat1, grid = grid10)

##attention!: train-data needs to be supplied. See predictSurvProb.phnnet
                                        #I set the number of refits to 1000, for a more stable result.
phnnet.fit <- phfit
phnnet.fit$train.data <- dat1
phnnet.e <- evalueer(list(fit1trans, phnnet.fit))
save(phnnet.fit, phnnet.e, file = 'survmodels/phnnetS-W78.RData')

phnnet.formula <<- survnnet:::phnnet.formula
fitphnnet<- pec(list(fit11_1), formula=Surv(TIME, RECID) ~ 1, data=dat2, exact=TRUE, cens.model="marginal", splitMethod="none", B=0, verbose=TRUE)

##Aalen
formfinal <<- formula(survival::Surv(TIME, RECID) ~ WHITE + ALCHY + JUNKY + SUPER + MARRIED + FELON + WORKREL + PROPTY + PERSON + MALE + LNPRIORS + RULE + INVAGE + TSERVD) #vorm met nonlineaire transformaties
formfinalaalen <<- formula(survival::Surv(TIME, RECID) ~ WHITE + ALCHY + JUNKY + FELON + WORKREL + PROPTY + MALE + LNPRIORS + RULE + AGE + TSERVD + MARRIED + PERSON + SUPER) #vorm met nonlineaire transformaties

library(timereg)
al1 <- aalen(form, data=dat1, n.sim = 50)
summary(al1)
al2 <- aalen(formfinalaalen, data=dat1, silent = 0 , n.sim = 50)
summary(al2)
e <- evalueer(list(fit1transfinal, al2)); plot(e)
plot(e)

e <- evalueer(list(fit1transfinal, al1, al2)); plot(e)
save(al2, file = "survmodels/aalenS-W78.RData")

library(timereg)
al1 <- aalen(formfinal, data = dat1, n.sim = 100)
al1 <- aalen(Surv(TIME, RECID) ~ WHITE + ALCHY + JUNKY + SUPER + MARRIED + FELON + WORKREL + PROPTY + PERSON + MALE + PRIORS + SCHOOL + RULE + AGE + TSERVD, data=dat1, n.sim = 100)
summary(al1)
al2 <- aalen(Surv(TIME, RECID) ~ WHITE + ALCHY + JUNKY + SUPER + MARRIED + FELON + WORKREL + PROPTY + PERSON + MALE + LNPRIORS + SCHOOL + RULE + AGEC + AGE2 + TSERVD, data=dat1, n.sim = 1000)
summary(al2)

al1 <- aalen(Surv(TIME, RECID) ~  prop(MALE) + PRIORS + SCHOOL + RULE + AGE + TSERVD, data=dat1, n.sim = 1000)
al1 <- aalen(Surv(TIME, RECID) ~  PERSON + MALE + PRIORS + SCHOOL + RULE + AGE + TSERVD, data=dat1, n.sim = 1000)
summary(al1)
al2 <- aalen(Surv(TIME, RECID) ~ LNPRIORS + SCHOOL + RULE + AGEC + AGE2 + TSERVD, data=dat1, n.sim = 1000)
e6 <- evalueer(list(al1, al2))

al1 <- cox.aalen(Surv(TIME, RECID) ~ prop(WHITE) + ALCHY + prop(JUNKY) + prop(SUPER) + MARRIED + FELON + prop(WORKREL) + PROPTY + prop(PERSON) + prop(MALE) + prop(PRIORS) + prop(SCHOOL) + prop(RULE) + INVAGE + TSERVD, data=dat1, Nit = 500, max.time = 61, n.sim = 1000, detail = 1)

al1 <- cox.aalen(Surv(TIME, RECID) ~ prop(WHITE) + ALCHY + prop(JUNKY) + prop(SUPER) + MARRIED + FELON + prop(WORKREL) + PROPTY + prop(PERSON) + prop(MALE) + prop(PRIORS) + prop(SCHOOL) + prop(RULE) + prop(INVAGE) + TSERVD, data=dat1, Nit = 500, max.time = 61, n.sim = 1000, detail = 1)
summary(al1)
e6 <- evalueer(list(fit1transfinal, al1))

plot(e6)

#coxpls modellen.
library(plsRcox)
source("code/crossvalidationHyperparameterSelection2.R")
pls.fit <- plscox( formula = formfinal, data = dat1)
e <- evalueer(list(fit1transfinal, pls.fit))

pls.fit<-plstrain(formula = formfinal)
e <- evalueer(list(fit1trans, pls.fit))
save(pls.fit, file = 'survmodels/plsS-W78.RData')
