# Supplementary material for: Optimizing predictive performance of criminal recidivism models using registration data with binary and survival outcomes
Source: PLoS One. 2019 Mar 8;14(3):e0213245. doi: 10.1371/journal.pone.0213245 (PMC6407787; doi:10.1371/journal.pone.0213245)
Supplement: S2 File — (ZIP) [file pone.0213245.s002.zip › data/code/prplot.r]

acc  <-  function (pred, obs) {
    if (class(pred)=='list') pred <- unlist(pred)
    require(caret)
    obs<-as.numeric(obs)
    if (max(obs)==2) obs<- obs-1
    baserate <- mean(as.numeric(obs))
    if (any(is.nan(pred))) stop("predictions contain NaNs!!!")
    pred1 <- pred
    pred2 <- pred
    pred1[pred1>baserate] <- 1
    pred1[pred1<=baserate] <- 0
    pred2[pred2>.5] <- 1
    pred2[pred2<=.5] <- 0
    obspred1 <- data.frame(obs = obs, pred = pred1)
    obspred1$obs <- factor(obspred1$obs)
    obspred1$pred <- factor(obspred1$pred)
    obspred2 <- data.frame(obs = obs, pred = pred2)
    obspred2$obs <- factor(obspred2$obs)
    obspred2$pred <- factor(obspred2$pred)
    names(obspred1) <- c("obs", "pred")
    names(obspred2) <- c("obs", "pred")
    cat("performance at cutoff=baserate\n")
    if (any(obspred1$pred==1)&any(obspred1$pred==0)) cat(confusionMatrix(obspred1$pred, obspred1$obs, positive="1"), digits=3) else if (all(obspred1==0)) cat("no positive predictions for baserate\n") else cat("No negative predictions for cutoff=baserate\n")
    cat("Performance at cutoff=.5\n")
    if (any(obspred2$pred==1)&any(obspred2$pred==0)) cat(confusionMatrix(obspred2$pred, obspred2$obs, positive="1"), digits=3) else if (all(obspred2==0)) cat("No positive predictions for cutoff=.5\n") else cat("No negative predictions for cutoff=.5\n")
    ac <- list(defaultSummary(obspred1, lev=c(0, 1)), defaultSummary(obspred2, lev=c(0, 1))) #acc at baserate and acc at cutoff=.5
}

prplot <- function(pr, cl, titel=NULL) {
## pr is prediction,  cl=class
## class must be a 0/1 variabele
    require(ROCR) # ROC analysis with R
    require(MASS) # for autom. kernel smoother kde2d
    ##remove factor attribute
    cl <- as.numeric(cl)
    pred1 <- prediction(pr, cl)
    par(mfrow=c(2, 2), oma=c(0, 0, 1, 0))
    acc <- ROCR::performance(pred1, "acc") #accuracy plot
    perf <- ROCR::performance(pred1, "sens",  "spec") #sens-spec plot
    plot(perf@alpha.values[[1]], perf@x.values[[1]], main="Sensitivity/specificity/accuracy", xlab="Cutoff value", ylab="Sensitivity/specificity", type="l", lwd=1.5)
    if (!is.null(titel)) mtext(paste("Performance of", titel, ", ", Sys.Date()), NORTH <- 3,  line=0,  outer=TRUE) else mtext(paste(Sys.Date()), 3,  outer=TRUE)
    lines(perf@alpha.values[[1]], perf@y.values[[1]], type="l", lwd=1.5)
    lines(unlist(acc@x.values), unlist(acc@y.values), lty=3, lwd=1.5, col="purple", type="l") #accuracy plot
    ac <- acc(pr, cl)
    text(0.45, 0.15, sprintf("ACC (cutoff=.5) = %.3f", unlist(ac[[2]])[1]))
    text(0.45, 0.05, sprintf("ACC (cutoff=baserate) = %.3f", unlist(ac[[1]])[1]))
    auc <- ROCR::performance(pred1, "auc") #auc-value
    perf <- ROCR::performance(pred1, avg="threshold", "tpr", "fpr") #roc-curve plot
    plot(perf,colorize=TRUE, main=sprintf("ROC-curve (base rate=%.2f)", mean(cl)))
    lines(c(0, 1), c(0, 1), type="l", xlab="Predicted", ylab="Observed")
    text(0.5, 0.15, sprintf("AUC = %.3f", auc@y.values))
    plot(c(0, 1), c(0, 1), type="l", xlab="Predicted", ylab="Observed", main="Calibration plot")
    lines(ksmooth(pr, cl, bandwidth=0.1), lty=2, lwd=1.5, col="green", type="l") #calibration plot with kernel smoother
    index <- cl==1
    d1 <- density(pr[index==FALSE])
    d2 <- density(pr[index==TRUE])
    max1 <- max(d1$y);max2 <- max(d2$y)
    plot(density(pr), lty=2, main=expression(paste("distribution of ", hat(p))), xlim=c(0, 1), ylim=c(0, max(c(max1, max2)))) #density p_hat
    lines(d1, lwd=1.5, col="green") #density p_hat
    lines(d2, lwd=1.5, col="red")#density p_hat
    sprintf("ACC(c=.5)= %.3f,  ACC(c=br)= %.3f,  AUC = %.3f", unlist(ac[[2]])[1], unlist(ac[[1]])[1], auc@y.values)
}
