# Supplementary material for: Optimizing predictive performance of criminal recidivism models using registration data with binary and survival outcomes
Source: PLoS One. 2019 Mar 8;14(3):e0213245. doi: 10.1371/journal.pone.0213245 (PMC6407787; doi:10.1371/journal.pone.0213245)
Supplement: S2 File — (ZIP) [file pone.0213245.s002.zip › data/code/logitGeweld.R]

#geweldsrecidive
rm(list=ls(all=TRUE))
nvar=31 #voor geweld.
library(BayesTree)
library(caret)
setwd("data/")
source("code/prplot.R") #plot of performance
source("code/perfbat.R") #
source("code/platt.R")#laad platt calibration programma
library(foreign)
library(e1071)
library(ada)
library(caTools)
datkrt <- foreign::read.dta("binary/dataViolence.dta")
write.arff(cbind(datkrt[samp,2:ncol(datkrt)],datkrt$rec4[samp]), file = 'h:/geweld1.arff')
write.arff(cbind(datkrt[-samp,2:ncol(datkrt)],datkrt$rec4[-samp]), file = 'h:/geweld2.arff')

trContr<-trainControl(method="cv") #uncomment for 10-fold cv

vars <- c("sekse", "cgebland", "dum1120", "leeftijd", "lftinsz1inclvtt", "delcuziv", "dichtheid", "vggev", "vgtaak", "vgboete", "vgtrans", "vggeweld", "vgzeden", "vgvermg", "vgvermgng", "vgvernoo", "vgopium", "vgverkeer", "vgoverig", "zvermg", "zvermgng", "zopium", "zvernoo", "zverkeer", "zoverig", "zzeden", "dum21plus", "vgalguz")
vars2 <- c("sekse", "cgebland", "dum1120", "leeftijd", "lftinsz1inclvtt", "delcuziv", "dichtheid", "vggev", "vgtaak", "vgboete", "vgtrans", "vggeweld", "vgzeden", "vgvermg", "vgvermgng", "vgvernoo", "vgopium", "vgverkeer", "vgoverig", "zvermg", "zvermgng", "zopium", "zvernoo", "zverkeer", "zoverig", "zzeden", "dum21plus", "lnvgalguz", "lft2")

tr0 <- glm(rec4[samp]~., data = datkrt[samp, vars], family = binomial(link = logit))
pr0 <- predict(tr0, newdata = datkrt[-samp, vars, ], type = "response")
perfbat0<-perfbat(pr0, rec4[-samp], perc=.1)


tr1 <- glm(rec4[samp]~., data = datkrt[samp, vars2], family = binomial(link = logit))
pr1 <- predict(tr1, newdata = datkrt[-samp, vars2, ], type = "response")
perfbat1<-perfbat(pr1, rec4[-samp], perc=.1)

save(tr1, pr1, perfbat1, file = 'binmodels/tr1_geweld.RData')

library(MASS)
tr29 <- lda(rec4[samp]~., data = datkrt[samp, 2:nvar] )
pr29 <- predict(tr29, newdata = datkrt[-samp, 2:nvar], type = "posterior")$posterior[, 2]
perfbat29<-perfbat(pr29, rec4[-samp], perc=.1)
                                        #calibrated version
pr29train <- predict(tr29, newdata = datkrt[samp, 2:nvar], type = "posterior")$posterior[, 2]
pr29cal <- platt2(pr29train, rec4[samp], pr29)
prplot(pr29cal, rec4[-samp], paste("logit"))
perfbat29cal <- perfbat(pr29cal, rec4[-samp])
rbind(perfbat29, perfbat29cal)

save(tr29, pr29, pr29cal, perfbat29, perfbat29cal, file = 'binmodels/tr29_geweld.RData')


############ random forests #############
library(caret)
library(randomForest)
library(doSNOW)
cl <- makeCluster(11, type = "SOCK")
registerDoSNOW(cl)
set.seed(97488)
grid16 <- createGrid('parRF', len=28, data = datkrt[samp, ])
tr16<-train(makeind(datkrt[samp, 2:nvar], all=FALSE), factor(rec4[samp]), 'parRF', tuneGrid = head(grid16, 10), verbose=TRUE, ntree = 1000, trainControl = trContr)  #Random Forests
pr16<-predict(tr16$finalModel, newdata=makeind(datkrt[-samp, 2:nvar], all=FALSE), factor(rec4[samp]), type="prob")[, 2]
prplot(pr16, rec4[-samp], paste("randomForest (parRF), acc=", tr16$binmodels$Accuracy))
perfbat16<-perfbat(pr16, rec4[-samp], perc=.1)
#calibrated version
pr16train <- predict(tr16$finalModel, type = "prob")[, 2]
pr16cal <- platt2(pr16train, rec4[samp], pr16)
prplot(pr16cal, rec4[-samp], paste("logit"))
perfbat16cal <- perfbat(pr16cal, rec4[-samp])
rbind(perfbat16, perfbat16cal)
stopCluster(cl)


save(tr16, pr16, perfbat16, pr16cal, perfbat16cal, file = 'binmodels/tr16_geweld.RData')


########################### penalized LDA ############################

scaleorg <- function(Xt, X){
    ##scale new X matrix like training matrix.
    ##Xt is X_train, X is new X
    xtmean <- apply(Xt, mean, MARGIN = 2) #mean of training matrix
    Xscaled <- sweep(X, 2L, xtmean, check.margin = FALSE)
    f <- function(v) {
        v <- v[!is.na(v)]
        sqrt(sum(v^2)/max(1, length(v) - 1L))
    }
    xtsd <- apply(Xt, 2L, f)             #sd of training matrix
    Xscaled <- sweep(X, 2L, xtsd, "/", check.margin = FALSE)
    return(Xscaled)
}

grid20 <- createGrid('pda', len = 15)
grid20[1:15, 1] <- c(0.00001, 0.0001, 0.001, 0.01, 0.1, 0.5, 1, 10, 20, 30, 50, 70, 100, 500, 1000)
##unscaled
tr20<-train(factor(rec4[samp]) ~ ., data = makeind(datkrt[samp, 2:nvar], all = FALSE), 'pda', tuneGrid=grid20, verbose=TRUE)  #penalized discriminant analysis
pr20<-predict(tr20$finalModel, newdata=makeind(datkrt[-samp, 2:nvar], all = FALSE), type="posterior")[, 2]
perfbat20<-perfbat(pr20, rec4[-samp], perc=.1)

##scaled
tr20.scaled<-train(factor(rec4[samp]) ~ ., data = makeind(datkrt[samp, 2:nvar], all = FALSE), 'pda', tuneGrid=grid20, verbose=TRUE, preProcess = 'scale')  #penalized discriminant analysis
pr20.scaled<-predict(tr20.scaled$finalModel, newdata=scaleorg(makeind(datkrt[samp, 2:nvar], all=FALSE), makeind(datkrt[-samp, 2:nvar], all = FALSE)), type="posterior")[, 2]
perfbat20.scaled<-perfbat(pr20.scaled, rec4[-samp], perc=.1)
prplot(pr20, rec4[-samp], paste("penalized discriminant analysis, acc=", tr20$binmodels$Accuracy))
rbind(perfbat20, perfbat20.scaled)
save(tr20.scaled, pr20.scaled, tr20, pr20, perfbat20, file = 'binmodels/tr20_geweld.RData')

################### penalized logistic regression ####################
 
accuracy <- function(pr, cl){
    if (length(pr) != length(cl)){
        stop('pr and cl should be of equal length')
    } else {
        acc <- ( sum(pr >= .5 & cl == 1) + sum(pr < .5 & cl == 0) )/ length(pr)}
}

scaleorg <- function(Xt, X){
    ##scale new X matrix like training matrix.
    ##Xt is X_train, X is new X
    xtmean <- apply(Xt, mean, MARGIN = 2) #mean of training matrix
    Xscaled <- sweep(X, 2L, xtmean, check.margin = FALSE)
    f <- function(v) {
        v <- v[!is.na(v)]
        sqrt(sum(v^2)/max(1, length(v) - 1L))
    }
    xtsd <- apply(Xt, 2L, f)             #sd of training matrix
    Xscaled <- sweep(X, 2L, xtsd, "/", check.margin = FALSE)
    return(Xscaled)
}

X1scaled <- scale(makeind(datkrt[samp, 2:nvar], all = FALSE))
X2scaled <- scaleorg(makeind(datkrt[samp, 2:nvar], all = FALSE), makeind(datkrt[-samp, 2:nvar], all = FALSE))

library(penalized)
source('code/platt.R')

cvL1 <- function(y, x, lambda = c(0.00001, 0.0001, 0.001, 0.01, 0.1, 0.5, 1, 10, 20, 30, 50, 70, 100, 500, 1000) , k = 10) {
    require(penalized)
    require(ROCR)
    samp <- trunc(runif(nrow(x), min = 0, max = k))+1 #make k partitions
    metric <- array(0, length(lambda))
    for (i in 1:length(lambda)){
        perfj <- vector("numeric", k)
        print(sprintf("lambda2 =%.5f", lambda[i]))
        for (j in 1:k){
            m <- penalized(response = y[samp!=j], penalized = x[samp!=j, ], lambda1 = lambda[i])
            p <- predict(m, penalized = x[samp==j, ])
            print(sprintf("partition is %f", j))
            perfj[j] <- accuracy(p, y[samp==j])
        }
        print(sprintf('mean acc = %.5f, sd acc = %.5f', mean(perfj), sd(perfj)))
        metric[i] <- mean(perfj)
    }
    print(cbind(lambda, metric))
    print(sprintf("estimating final model with lambda2 = %.5f", lambda[which.max(metric)]))
    finalModel <- penalized(response = y, penalized = x, lambda2 = lambda[which.max(metric)])
    finalModel
}

cvL2 <- function(y, x, lambda = c(0.00001, 0.0001, 0.001, 0.01, 0.1, 0.5, 1, 10, 20, 30, 50, 70, 100, 500, 1000) , k = 10) {
    require(penalized)
    require(ROCR)
    samp <- trunc(runif(nrow(x), min = 0, max = k))+1 #make k partitions
    metric <- array(0, length(lambda))
    for (i in 1:length(lambda)){
        perfj <- vector("numeric", k)
        print(sprintf("lambda2 =%.5f", lambda[i]))
        for (j in 1:k){
            m <- penalized(response = y[samp!=j], penalized = x[samp!=j, ], lambda2 = lambda[i])
            p <- predict(m, penalized = x[samp==j, ])
            print(sprintf("partition is %f", j))
            perfj[j] <- accuracy(p, y[samp==j])
        }
        print(sprintf('mean acc = %.5f, sd acc = %.5f', mean(perfj), sd(perfj)))
        metric[i] <- mean(perfj)
    }
    print(cbind(lambda, metric))
    print(sprintf("estimating final model with lambda2 = %.5f", lambda[which.max(metric)]))
    finalModel <- penalized(response = y, penalized = x, lambda2 = lambda[which.max(metric)])
    finalModel
}
set.seed(15464)
fit22.L1 <- cvL1(y = factor(rec4[samp]), x = X1scaled)
fit22.L2 <- cvL2(y = factor(rec4[samp]), x = X1scaled)

pr22.L1<-predict(fit22.L1, penalized = X2scaled)
pr22.L1insamp <- predict(fit22.L1, penalized = X1scaled)
pr22.L1cal <- platt2(pr_tr = pr22.L1insamp, rec4[samp], pr = pr22.L1) 
prplot(pr22.L1, rec4[-samp], paste("penalized logistic regression (L1), Kappa="))
perfbat22.L1<-perfbat(pr22.L1, rec4[-samp], perc=.1)
perfbat22.L1cal<-perfbat(pr22.L1cal, rec4[-samp], perc=.1)
rbind(perfbat22.L1, perfbat22.L1cal)
      

pr22.L2<-predict(fit22.L2, penalized = X2scaled)
pr22.L2insamp <- predict(fit22.L2, penalized = X1scaled)
pr22.L2cal <- platt2(pr_tr = pr22.L2insamp, rec4[samp], pr = pr22.L2) 
prplot(pr22.L2, rec4[-samp], paste("penalized logistic regression (L2), Kappa="))
perfbat22.L2<-perfbat(pr22.L2, rec4[-samp], perc=.1)
perfbat22.L2cal<-perfbat(pr22.L2cal, rec4[-samp], perc=.1)
rbind(perfbat22.L2, perfbat22.L2cal)

save(fit22.L1, fit22.L2, pr22.L1, pr22.L2, pr22.L1cal, pr22.L2cal, perfbat22.L1, perfbat22.L2, perfbat22.L1cal, perfbat22.L2cal, file = 'binmodels/tr22_geweld.RData')
rbind(perfbat1, perfbat29, perfbat22.L1, perfbat22.L2)
rbind(perfbat1, perfbat16, perfbat20, perfbat21, perfbat22)
rbind(perfbat1, perfbat20, perfbat21, perfbat22)

##bart

library(BayesTree)
fit23 <- bart(x.train = makeind(datkrt[samp, 2:nvar]), y.train = rec4[samp], x.test = makeind(datkrt[-samp, 2:nvar]))
str(fit23)
source("code/prplot.R")#laad prplot programma
source("code/platt.R")#laad platt calibration programma
source("code/perfbat.R")#laad platt calibration programma
pr23train <- pnorm(apply(fit23$yhat.train, 2, mean))
pr23 <- pnorm(apply(fit23$yhat.test, 2, mean))
perfbat23 <- perfbat(pr23, rec4[-samp])
prplot(pr23, rec4[-samp], paste("bart (ntree = 1000), acc="))

pr23cal <- platt2(pr23train, rec4[samp], pr23)
prplot(pr23cal, rec4[-samp], paste("bart (ntree = 1000), acc="))
perfbat23cal <- perfbat(pr23cal, rec4[-samp])

rbind(perfbat23, perfbat23cal)

save(fit23, pr23cal, perfbat23, file = 'binmodels/tr23_geweld.RData')


## gradient boosting

library(gbm)
gbmtrain <- function(data = dat1, formula, interaction.depth = c(2, 3, 4, 5, 6, 7, 8, 9), k=10, n.trees = 1000, n.cores = 14){
                                        #gbm doet zijn eigen cross validation om zijn eigen best.iter te bepalen.
        require(gbm)
        require(ROCR)
        perf <<- vector("numeric", length(interaction.depth))
        best.iter <<- vector("numeric", length(interaction.depth))
        part <- trunc(runif(nrow(data), min = 0, max = k))+1 #make k partitions
        for (i in 1:length(interaction.depth)){
            print(paste("interaction.depth=", interaction.depth[i])) 
            perfj <- vector("numeric", k)
            best.iterj <- vector("numeric", k)
            for (j in 1:k){
                print(paste("fold number ", j, "/", k))
                m <- gbm(formula = formula, data=data[part!=j, ], distribution = "bernoulli", n.trees = n.trees, interaction.depth = interaction.depth[i], shrinkage = 0.01, bag.fraction = .5,  cv.folds = 10, n.cores = n.cores) #n.cores = n.cores, 
                best.iterj[j] <- gbm.perf(m, method="cv")
                pr <- predict(m, newdata = data[part==j, ], type = "response", n.trees = best.iterj[j])
                print(sprintf("partition is %f", j))
                pred <- prediction(pr, data[part==j, as.character(formula[[2]])])
                prf <-  performance(pred, 'acc')
                perfj[j] <- prf@y.values[[1]][max(which(prf@x.values[[1]] >= 0.5))]
                print(paste('perfj[j]=', perfj[j]))
            }
            perf[i] <- mean(perfj)
            best.iter[i] <- round(mean(best.iterj)) #take average of best.iter
            print(paste(" perfj :", perfj))
            print(paste("accuracy =", mean(perfj), ", best.iter =", round(mean(best.iterj))))
        }
        print(cbind(interaction.depth, best.iter, perf))
        print(sprintf("estimating final model with interaction depth = %f", interaction.depth[which.max(perf)]))
        interaction.depth.optimal <- interaction.depth[which.max(perf)]             #interaction.depth minimum brier score.
        best.iter.optimal <- best.iter[which.max(perf)]             #interaction.depth minimum brier score.
        finalModel <- gbm(formula = formula, data=data, distribution = "bernoulli", interaction.depth = interaction.depth.optimal, shrinkage = 0.01, bag.fraction = .5, n.trees = best.iter.optimal, n.cores = n.cores) 
        finalModel 
    }

form <- formula(rec4 ~ sekse + cgebland + dum1120 + leeftijd + lftinsz1inclvtt + delcuziv + dichtheid + vggev + vgtaak + vgboete + vgtrans + vggeweld + vgzeden + vgvermg + vgvermgng + vgvernoo + vgopium + vgverkeer + vgoverig + zvermg + zvermgng + zopium + zvernoo + zverkeer + zoverig + zzeden + dum21plus + lnvgalguz )

set.seed(8894951)
tr25 <- gbmtrain(data = datkrt[samp, ], formula = form)#
pr25 <- predict(tr25, newdata = datkrt[-samp, ], type = "response", n.trees = tr25$n.trees)
prplot(pr25, rec4[-samp] )
perfbat25 <- perfbat(pr25, rec4[-samp] )

save(tr25, pr25, perfbat25, file = 'binmodels/tr25_geweld.RData')

#refit for new best.iter

library(gbm)
form <- formula(rec4 ~ sekse + cgebland + dum1120 + leeftijd + lftinsz1inclvtt + delcuziv + dichtheid + vggev + vgtaak + vgboete + vgtrans + vggeweld + vgzeden + vgvermg + vgvermgng + vgvernoo + vgopium + vgverkeer + vgoverig + zvermg + zvermgng + zopium + zvernoo + zverkeer + zoverig + zzeden + dum21plus + lnvgalguz )
tr25 <- gbm(formula = form, data=datkrt[samp, ], distribution = "bernoulli", interaction.depth = tr25$interaction.depth , shrinkage = 0.01, bag.fraction = .5, cv.folds =10, n.trees = 1000) #, n.cores = 14
best.iter.new <- gbm.perf(tr25, method="cv")
tr25$n.trees <- best.iter.new            #plugin best iter for prediction
pr25 <- predict(tr25, newdata = datkrt[-samp, ], type = "response", n.trees = tr25$n.trees)
prplot(pr25, rec4[-samp] )
perfbat25 <- perfbat(pr25, rec4[-samp] )

save(tr25, pr25, perfbat25, file = 'binmodels/tr25_GeweldRefit.RData')


#shrinkage between 0.001 to 0.1, default 0.001

#randomForest
load('binmodels/tr16_geweld.RData')
#pda
load('binmodels/tr20_geweld.RData')
#pda2
load('binmodels/tr20.2_geweld.RData')
#bart
load('binmodels/tr23_geweld.RData')
#gbm
load('binmodels/tr25_geweld.RData')

rbind(perfbat1, perfbat16, perfbat20, perfbat20.2, perfbat23, perfbat23.3, perfbat25)

##calibration.
source("code/platt.R")
library(BayesTree)
library(caret)
library(randomForest)
#random forest calibrated
pr16insamp<-predict(tr16$finalModel, newdata=makeind(datkrt[samp, 2:nvar], all=FALSE), factor(rec4[samp]), type="prob")[, 2]
pr16cal<-platt2(pr16insamp, rec4[samp], pr16)
pb16cal<-perfbat(pr16cal, rec4[-samp])
#pda
library(mda)
pr20insamp <- predict(tr20$finalModel, newdata=makeind(datkrt[samp, 2:nvar], all = FALSE), type="posterior")[, 2]
pr20cal<-platt2(pr20insamp, rec4[samp], pr20)
pb20cal<-perfbat(pr20cal, rec4[-samp])
library(penalized)
pb
#gbm
library(gbm)
pr25insamp <- predict(tr25, newdata = datkrt[samp, ], type = "response", n.trees = tr25$n.trees)
pr25cal<-platt2(pr25insamp, rec4[samp], pr25)
pb25cal<-perfbat(pr25cal, rec4[-samp])
