# Supplementary material for: Optimizing predictive performance of criminal recidivism models using registration data with binary and survival outcomes
Source: PLoS One. 2019 Mar 8;14(3):e0213245. doi: 10.1371/journal.pone.0213245 (PMC6407787; doi:10.1371/journal.pone.0213245)
Supplement: S2 File — (ZIP) [file pone.0213245.s002.zip › data/code/platt.R]

#platt calibration
#arguments: pr, cl
#pi=1/(1+exp(p[1]*x+p[2])
#Argmin(p[1],p[2]) 
fn <-function(p,x,y) sum(-(y*log(1/(1+exp(p[1]*x+p[2])))+(1-y)*log(1-(1/(1+exp(p[1]*x+p[2])))))) 

platt<-function(pr_tr,cl_tr,pr){
	#pr_tr is the probabilities on the trainingdata
	#cl_tr is the actual classification of the trainingdata
	y<-cl_tr
	x<-pr_tr
	out<-nlm(fn,x,y,p=c(1,0))
	print(out)
	prvalcal<-1/(1+exp(out$estimate[1]*pr+out$estimate[2]))
	plot(prvalcal,pr)
	prvalcal
	}
