# Supplementary material for: Optimizing predictive performance of criminal recidivism models using registration data with binary and survival outcomes
Source: PLoS One. 2019 Mar 8;14(3):e0213245. doi: 10.1371/journal.pone.0213245 (PMC6407787; doi:10.1371/journal.pone.0213245)
Supplement: S2 File — (ZIP) [file pone.0213245.s002.zip › data/code/crossvalidationHyperparameterSelection2.R]

######## functions for tuning parameter selection for survival learning methods using k-fold cross validation ########
## optimises: integrated brier score
## now implemented:
## survnnet. Choose model = "exp", "weibull", "llog", "lnorm", "lnormvar" or "hazard". 
##           Requires model specific routines because of problems resolving the environment.
## phnnet.
## plscox.
## gbm
## rfsrc

### * #!/usr/bin/env Rscript
### crossvalidationHyperparameterSelection2.R
### Author:  <ntollena@GLOBALXAM008>
### Description: model specific loops for cross validation tuning parameter selection.

## * survival cross validation routines
survtrain <- function(data, grid, formula, k = 10, model = "lnorm", maxtime){
                                        #function to train survnnet models. These are the distributions (model):
                                        #"exp", "weibull", "llog", "lnorm", "lnormvar" or "hazard"
    require(survnnet)
    samp <- trunc(runif(nrow(data), min = 0, max = k)) + 1 #make k partitions
    perf <- array(0, nrow(grid))
    for (i in 1:nrow(grid)){
        perfj <- vector("numeric", k)
        for (j in 1:k){
            m <- survnnet(Surv(TIME, RECID) ~ WHITE + ALCHY + JUNKY + SUPER + MARRIED + FELON + WORKREL + PROPTY + PERSON + MALE + PRIORS + SCHOOL + RULE + AGE + TSERVD, data = data[samp != j, ], size = grid[i, 1], decay = grid[i, 2], model = model)
            perfj[j] <- ibs(pec(list(m), formula = Surv(TIME, RECID)~1, data = data[samp == j, ], data = train.data[samp != j, ], maxtime = maxtime))[2]
        }
        perf[i] <- mean(perfj)
    }
    print(cbind(grid, perf))
    print(sprintf("estimating final model with size = %d and decay = %.5f", grid[which.min(perf), 1], grid[which.min(perf), 2]))
    finalModel <- survnnet(Surv(TIME, RECID) ~ WHITE + ALCHY + JUNKY + SUPER + MARRIED + FELON + WORKREL + PROPTY + PERSON + MALE + PRIORS + SCHOOL + RULE + AGE + TSERVD, size = grid[which.min(perf), 1], decay = grid[which.min(perf), 2], data = data, model = model)
    finalModel
}

pentrain <- function(data = dat1, form, lambda = c(2, 3, 4, 5, 6, 7, 9, 11, 13, 16), k = 10, type = c("pen1", "pen2"), maxtime, standardize = TRUE){
    ## environment(predictSurvProb.penfit) <- as.environment("package:pec") #add to package pec
    require(penalized)
    perf <<- vector("numeric", length(lambda))
    perfj <<- vector("numeric", k)
    part <- trunc(runif(nrow(data), min = 0, max = k)) + 1 #make k partitions
    if (type == "pen1"){
        for (i in 1:length(lambda)){
            print(paste("lambda1 = ", lambda[i])) 
            for (j in 1:k){
                m <- penalized(Surv(TIME, RECID), penalized = form[-2], data = data[part != j, ], lambda1 = lambda[i], standardize = standardize)
                perfj[j] <- ibs(pec(list(m), formula = Surv(TIME, RECID) ~ 1, data = data[part == j, ], train.data = data[part != j, ], maxtime = maxtime))[2]}
            perf[i] <- mean(perfj)
            print(sprintf("ibs at lambda = %g is %.5f", lambda[i], perf[i]))
        }
        print(cbind(lambda, perf))
        print(sprintf("estimating final model with lambda = %f", lambda[which.min(perf)]))
        lambda <- lambda[which.min(perf)]             #lambda with minimum integrated brier score.
        finalModel <- penalized(Surv(TIME, RECID), penalized = form[-2], data = data, lambda1 = lambda)
    } else if (type == "pen2"){
        for (i in 1:length(lambda)){
            print(paste("lambda = ", lambda[i])) 
            for (j in 1:k){
                m <- penalized(Surv(TIME, RECID), penalized = form[-2], data = data[part != j, ], lambda2 = lambda[i])
                perfj[j] <- ibs(pec(list(m), formula = Surv(TIME, RECID) ~ 1, data = data[part == j, ], train.data = data[part != j, ], maxtime = maxtime))[2]}
            perf[i] <- mean(perfj)
            print(sprintf("ibs at lambda = %g is %.5f", lambda[i], perf[i]))
        }
        print(cbind(lambda, perf))
        print(sprintf("estimating final model with lambda = %f", lambda[which.min(perf)]))
        lambda <- lambda[which.min(perf)]             #lambda with minimum integrated brier score.
        finalModel <- penalized(Surv(TIME, RECID), penalized = form[-2], data = data, lambda2 = lambda , standardize = standardize)
    } else (error("Must supply type = pen1 or pen2"))
    return(finalModel)
}

pentrain.parallel <- function(data = dat1, form, lambda = c(2, 3, 4, 5, 6, 7, 9, 11, 13, 16), k = 10, type = c("pen1", "pen2"), maxtime, standardize = TRUE){
    ## environment(predictSurvProb.penfit) <- as.environment("package:pec") #add to package pec
    perf <<- vector("numeric", length(lambda))
    perfj <<- vector("numeric", k)
    part <- trunc(runif(nrow(data), min = 0, max = k)) + 1 #make k partitions
    if (type == "pen1"){
        for (i in 1:length(lambda)){
            print(paste("lambda1 = ", lambda[i])) 
            perfj <- foreach(j = 1:k, .combine = 'c', .packages = c('survival', 'penalized', 'pec')) %dopar%
                {#sink("h:/pen1parallellog.txt", append = TRUE)
                    m <- penalized(Surv(TIME, RECID), penalized = form[-2], data = data[part != j, ], lambda1 = lambda[i], standardize = standardize)
                    source("K:/WODC1/Recidive/Projecten/Dooronwikkeling_voorspmod/syntax/pecPredictMethods.R") #load predictmethods
                    perfj <- ibs(pec(list(m), formula = Surv(TIME, RECID) ~ 1, data = data[part == j, ], train.data = data[part != j, ], maxtime = maxtime))[2]}
            perf[i] <- mean(perfj)
            print(sprintf("cross validated ibs = %.10f", perf[i]))
        }
        print(cbind(lambda, perf))
        print(sprintf("estimating final model with lambda = %f", lambda[which.min(perf)]))
        lambda <- lambda[which.min(perf)]             #lambda with minimum integrated brier score.
        finalModel <- penalized(Surv(TIME, RECID), penalized = form[-2], data = data, lambda1 = lambda, standardize = standardize)
    } else if (type == "pen2"){
        for (i in 1:length(lambda)){
            print(paste("lambda = ", lambda[i])) 
            perfj <- foreach(j = 1:k, .combine = 'c', .packages = c('survival', 'penalized', 'pec')) %dopar%
                {## sink("h:/pen2parallellog.txt", append = TRUE)
                    m <- penalized(Surv(TIME, RECID), penalized = form[-2], data = data[part != j, ], lambda2 = lambda[i], standardize = standardize)
                    source("K:/WODC1/Recidive/Projecten/Dooronwikkeling_voorspmod/syntax/pecPredictMethods.R") #load predictmethods
                    perfj <- ibs(pec(list(m), formula = Surv(TIME, RECID) ~ 1, data = data[part == j, ], train.data = data[part != j, ], maxtime = maxtime))[2]}
            perf[i] <- mean(perfj)
            print(sprintf("cross validated ibs = %.10f", perf[i]))
        }
        print(cbind(lambda, perf))
        print(sprintf("estimating final model with lambda = %f", lambda[which.min(perf)]))
        lambda <- lambda[which.min(perf)]             #lambda with minimum integrated brier score.
        finalModel <- penalized(Surv(TIME, RECID), penalized = form[-2], data = data, lambda2 = lambda )
    } else (error("Must supply type = pen1 or pen2"))
    return(finalModel)
}

phtrain <- function(data = dat1, grid, k = 10){
                                        #function for training Cox neural nets.
    require(survnnet)
    phnnet.formula <<- survnnet:::phnnet.formula #required!!!
    samp <- trunc(runif(nrow(data), min = 0, max = k)) + 1 #make k partitions
    perf <- array(0, nrow(grid))
    for (i in 1:nrow(grid)){
        perfj <- vector("numeric", k)
        for (j in 1:k){
            siz <<- grid[i, 1]             #not so elegant solution with global variables
            dec <<- grid[i, 2]
            m <- phnnet(Surv(TIME, RECID) ~ sekse + leeftijd + vgalguz + dichtheid + cgebland  + delcuziv + vggev + vgboete + vgtrans + vgvermg + vgvermgng + vgvernoo + vgopium + vgverkeer + vgoverig + zvermg + zvermgng + zopium + zvernoo + zverkeer + zoverig +  zgeweld, data = data[samp != j, ], size = siz, decay = dec)
            m$train.data <- data[samp != j, ] #put train data in model object, environment problems
            ## browser()
            perfj[j] <- ibs(pec(list(m), formula = Surv(TIME, RECID)~1, data = data[samp == j, ]))[2] 
        }
        perf[i] <- mean(perfj)
    }
    print(cbind(grid, perf))
    print(sprintf("estimating final model with size = %d and decay = %.5f", grid[which.min(perf), 1], grid[which.min(perf), 2]))
    siz <<- grid[which.min(perf), 1]
    dec <<- grid[which.min(perf), 2]
    finalModel <- phnnet(Surv(TIME, RECID) ~ sekse + leeftijd + vgalguz + dichtheid + cgebland  + delcuziv + vggev + vgboete + vgtrans + vgvermg + vgvermgng + vgvernoo + vgopium + vgverkeer + vgoverig + zvermg + zvermgng + zopium + zvernoo + zverkeer + zoverig +  zgeweld, size = siz, decay = dec, data = data)
    finalModel
}

plscox <- function (formula, data, ncomp = 3, cv = FALSE, ...) 
                                        #function interface for pls models
{
    call <- match.call(expand.dots = FALSE)
    formula.names <- try(all.names(formula), silent = TRUE)
    actual.terms <- terms(formula, data = data)
    formula <- eval(call$formula) #uitgezet, 15-1-2015
    response <- model.response(model.frame(formula, data))
    Time <- as.numeric(response[, "time"])
    Event <- as.numeric(response[, "status"])
    X <- model.matrix(actual.terms, data = data)[, -c(1), drop = FALSE]
    ## print(sprintf('ncomp = %d', ncomp))
    nc <<- ncomp                    #namespace problems
    pl <- coxpls2(X, time = Time, time2 = Event, allres = TRUE, ncomp = nc)
    out <- list(pls2 = pl, ncomp = ncomp, 
                call = call, formula = formula, response = response, vars = attr(actual.terms, "term.labels"))
    class(out) <- "coxpls2"
    return(out)
}

plstrain <- function(data = dat1, formula, ncomp = 2:10, k = 10, maxtime){
    part <- trunc(runif(nrow(data), min = 0, max = k)) + 1 #make k partitions
    perf <- vector("numeric", length(ncomp))
    for (i in 1:length(ncomp)){
        perfj <- vector("numeric", k)
        print(sprintf("tuning parameter %d of %d", i, length(ncomp)))
        for (j in 1:k){
            print(paste("fold number ", j, "/", k))
            m <- plscox(formula = formula, data = data[part != j, ], ncomp = ncomp[i])
            perfj[j] <- ibs(pec(list(m), formula = Surv(TIME, RECID)~1, data = data[part == j, ], train.data = data[part != j, ], maxtime = maxtime))[2]
            print(sprintf("ibs at fold %d = with ncomp = %d is %.5f", j, ncomp[i], perfj[j]))
            ## perfj[j] <- ibs(pec(list(m), formula = Surv(TIME, RECID)~1, data = data[part == j, ], train.data = data[part != j, ], maxtime = maxtime))[2] 
        }
        perf[i] <- mean(perfj)
        print(sprintf("ibs at ncomp = %d is %.5f", ncomp[i], perf[i]))
    }
    print(cbind(ncomp, perf))
    print(sprintf("estimating final model with ncomp = %d", ncomp[which.min(perf)]))
    nc <- ncomp[which.min(perf)]
    finalModel <- plscox(formula = formula, data = data, ncomp = nc)
    return(finalModel) 
}

plstrain.parallel <- function(dat = dat1, formula, ncomp = 2:10, k = 10, maxtime){
                                        #nonworking
    part <- trunc(runif(nrow(dat), min = 0, max = k)) + 1 #make k partitions
    perf <- vector("numeric", length(ncomp))
    for (i in 1:length(ncomp)){
        perfj <- vector("numeric", k)
        print(sprintf("tuning parameter %d of %d", i, length(ncomp)))
        perfj <- foreach(j = 1:k, .combine = 'c', .packages = c('survival', 'plsRcox', 'pec', 'dummies'), .verbose = TRUE) %dopar% #dopar  , plscox, predictSurvProb.coxpls2 (pec opens survival)
            {sink("h:/plsparallellog2.txt", append = TRUE)
                data <- dat[part != j, ]          #scope problems
                train.data <- dat[part == j, ]    #scope problems
                source('code/pecPredictMethods.R') #
                m <- plscox(formula = formula, data = data, ncomp = ncomp[i])
                require(survival)
                perfj <- ibs(pec(list(m), formula = Surv(TIME, RECID)~1, data = data, train.data = train.data, maxtime = maxtime))[2]
            }
        perf[i] <- mean(perfj)
        print(sprintf("ibs at ncomp = %d is %.5f", ncomp[i], perf[i]))
    }
    print(cbind(ncomp, perf))
    print(sprintf("estimating final model with ncomp = %d", ncomp[which.min(perf)]))
    nc <- ncomp[which.min(perf)]
    finalModel <- plscox(formula = formula, data = data, ncomp = nc)
    return(finalModel) 
}


rsftrain.parallel <- function(data = dat1, formula, mtry = c(2, 3, 4, 5, 6, 7, 9, 11, 13, 16), maxtime, k = 10, ntree = 1000, nodedepth = NULL, folds = NULL, split.fast = FALSE){
    part <- trunc(runif(nrow(data), min = 0, max = k)) + 1 #make k partitions
    perf <- vector("numeric", length(mtry))
    print(sprintf('%d-fold validation', k))
    for (i in 1:length(mtry)){
        ptm <- proc.time()                  #start timer
        print(sprintf('mtry = %d', mtry[i]))
        perfj <- foreach(i = 1:k, .combine = 'c', .verbose = TRUE, .packages = c('randomForestSRC', 'pec')) %dopar% #does this go well with the newly assigned mypec.list.R?
            {
                source('code/pecPredictMethods.R') #
                source("code/mypec.list.R")
                assignInNamespace("pec.list", mypec.list, ns = "pec") 
                m <- rfsrc(formula = formula, data = data[part !=   i, ], family = 'surv', ntree = ntree, mtry = mtry[i], nodedepth = nodedepth, split.fast = split.fast)
                class(m) <- c("rfsrc", "grow",  "surv") #class is mutilated to rfsrcgrowsurv, resetting class 
                perf <- ibs(pec(list(m), formula = Surv(TIME, RECID)~1, data[part == 1, ], train.data = data[part !=   1, ], maxtime = maxtime))[2] 
            }
        print(proc.time()-ptm)          #elapsed time for parameter
        perf[i] <- mean(perfj)
        print(sprintf("ibs at mtry = %d is %.5f", mtry[i], perf[i]))
    }
    print(cbind(mtry, perf))
    print(sprintf("estimating final model with mtry = %f", mtry[which.min(perf)]))
    mtry <- mtry[which.min(perf)]             #mtry with minimum integrated brier score.
    finalModel <- rfsrc(formula = formula, data = data, mtry = mtry, ntree = ntree, nodedepth = nodedepth, split.fast = split.fast)
    finalModel 
}


gbmtrain <- function(data = dat1, formula, interaction.depth = c(2, 3, 4, 5, 6, 7, 8, 9, 10), shrinkage = .01, k = 10, k2 = 10, folds = NULL, n.trees = 1000, maxtime = 61, n.cores = 11){
                                        #gbm doet zijn eigen cross validation om zijn eigen best.iter te bepalen.
    require(gbm)
    perf <<- vector("numeric", length(interaction.depth))
    best.iter <<- vector("numeric", length(interaction.depth))
    if (is.null(folds)) {part <- trunc(runif(nrow(data), min = 0, max = k)) + 1 #make k partitions
    } else {
        part <- folds
    }
    for (i in 1:length(interaction.depth)){
        print(paste("interaction.depth = ", interaction.depth[i])) 
        perfj <- vector("numeric", k)
        best.iterj <- vector("numeric", k)
        for (j in 1:k){
            print(paste("fold number ", j, "/", k))
            m <- gbm(formula = formula, data = data[part != j, ], distribution = "coxph", n.trees = n.trees, interaction.depth = interaction.depth[i], shrinkage = shrinkage,  cv.folds = k2) #n.cores = n.cores, 
            best.iterj[j] <- gbm.perf(m, method = "cv")
            print(paste("best iter = ", best.iterj[j]))
            if (is.na(best.iterj[j])|best.iterj[j] == 0) warning("best.iter is NA or zero")
            m$n.trees <- best.iterj[j]   #use optimal #trees for prediction
            p <- pec(list(m), formula = Surv(TIME, RECID)~1, data = data[part == j, ], train.data = data[part != j, ], maxtime = maxtime) #, control = rpart.control(cp = cp[i]), minsplit = minsplit
            print(sprintf("partition is %f and minmaxtime = %f", j, p$minmaxtime))
            perfj[j] <- ibs(p, times = p$minmaxtime)[2]
            if (is.na(perfj[j])) warning("ibs is NA")
            print(paste('perfj[j] = ', perfj[j]))
        }
        perf[i] <- mean(perfj, na.rm = TRUE)
        best.iter[i] <- round(mean(best.iterj))
        print(paste(" perfj :", perfj))
        print(paste("brier score = ", mean(perfj), ", best.iter = ", round(mean(best.iterj))))
    }
    print(cbind(interaction.depth, best.iter, perf))
    print(sprintf("estimating final model with interaction depth = %f", interaction.depth[which.min(perf)]))
    interaction.depth.optimal <- interaction.depth[which.min(perf)]             #interaction.depth minimum brier score.
    best.iter.optimal <- best.iter[which.min(perf)]             #interaction.depth minimum brier score.
    finalModel <- gbm(formula = formula, data = data, distribution = "coxph", interaction.depth = interaction.depth.optimal, shrinkage = shrinkage, bag.fraction = .5, n.trees = best.iter.optimal) #, n.cores = 14
    finalModel 
}

rsftrain <- function(data = dat1, formula, mtry = c(2, 3, 4, 5, 6, 7, 9, 11, 13, 16), k = 10, maxtime = 61, ntree = 1000){
    require(randomForestSRC)
    perf <<- vector("numeric", length(mtry))
    perfj <<- vector("numeric", k)
    part <- trunc(runif(nrow(data), min = 0, max = k)) + 1 #make k partitions
    for (i in 1:length(mtry)){
        print(list("mtry = ", mtry[i])) 
        for (j in 1:k){
            print(paste("fold number ", j, "/", k))
            m <- rfsrc(formula = formula, data = data[part != j, ], family = 'surv', ntree = ntree, mtry = mtry[i])
            perfj[j] <- ibs(pec(list(m), formula = Surv(TIME, RECID) ~ 1, data = data[part == j, ], train.data = data[part != j, ], maxtime = maxtime))[2] 
        }
        perf[i] <- mean(perfj)
    }
    print(cbind(mtry, perf))
    print(sprintf("estimating final model with mtry = %f", mtry[which.min(perf)]))
    mtry <- mtry[which.min(perf)]             #mtry with minimum integrated brier score.
    finalModel <- rfsrc(formula = formula, data = data, mtry = mtry, ntree = ntree )
    res <- list(cbind(mtry, perf), finalModel)
    return(res)
}
