# Supplementary material for: Optimizing predictive performance of criminal recidivism models using registration data with binary and survival outcomes
Source: PLoS One. 2019 Mar 8;14(3):e0213245. doi: 10.1371/journal.pone.0213245 (PMC6407787; doi:10.1371/journal.pone.0213245)
Supplement: S2 File — (ZIP) [file pone.0213245.s002.zip › data/code/gbm-train.py]

import os
from skll.metrics import kappa
import numpy as np 
from sklearn import metrics 

os.chdir('data/SchmidtWitte')
print "read data" 
#sw1 is Schmidt Witte 1978 training data 
#sw2 is Schmidt Witte 1978 testing data 
#sw1_80 is Schmidt Witte 1978 training data 
#sw2_80 is Schmidt Witte 1978 testing data 
datasettrain = np.genfromtxt(open(r'sw1.txt','r'), delimiter=',', dtype='f8') 
#datasettrain = np.genfromtxt(open(r'sw1_80.txt','r'), delimiter=',', dtype='f8')
Y_train = np.array([x[0] for x in datasettrain]) 
X_train = np.array([x[1:] for x in datasettrain]) 
 
datasettest = np.genfromtxt(open(r'sw2.txt','r'), delimiter=',', dtype='f8') 
#datasettest = np.genfromtxt(open(r'sw2_80.txt','r'), delimiter=',', dtype='f8')
Y_test = np.array([x[0] for x in datasettest]) 
X_test = np.array([x[1:] for x in datasettest]) 
print "data read"

from sklearn import ensemble
from sklearn.cross_validation import KFold
#from sklearn.cross_validation import train_test_split

def heldout_score(clf, X_test, y_test, n_estimators):
    """compute deviance scores on ``X_test`` and ``y_test``. """
    score = np.zeros(n_estimators, dtype=np.float64)
    for i, y_pred in enumerate(clf.staged_decision_function(X_test)):
        score[i] = clf.loss_(y_test, y_pred)
    return score

def cv_estimate_iter(params, n_folds=3):
    cv = KFold(n=X_train.shape[0], n_folds=n_folds)
    cv_clf = ensemble.GradientBoostingClassifier(**params)
    val_scores = np.zeros(params['n_estimators'], dtype=np.float64)
    for train, test in cv:
        cv_clf.fit(X_train[train], Y_train[train])
        val_scores += heldout_score(cv_clf, X_train[test], Y_train[test], params['n_estimators'])
        val_scores /= n_folds
    x = np.arange(params['n_estimators']) + 1
    cv_best_iter = x[np.argmin(val_scores)]
    return cv_best_iter

np.random.seed(seed=37728)

def traingbm(X_train, Y_train, mdepth = [2,3,4,5,6,7,8,9], n_folds = 10):
    X_trainorg = X_train # save training data because of global passing of cv_training data
    cv = KFold(n=X_train.shape[0], n_folds=n_folds)    
    cv_acc = np.zeros((n_folds))
    cv_kap = np.zeros((n_folds))
    cv_best_iter = np.zeros((n_folds))
    cv_best_iter_mean = np.zeros(len(mdepth))
    acc = np.zeros(len(mdepth))
    kap = np.zeros(len(mdepth))
    for i,j in enumerate(mdepth):
        #print "i = " + str(i)
        print "maxdepth = " + str(mdepth[i])
        l = 0
        for train, test in cv:
            X_train = X_trainorg[train],
            # cv2 = KFold(n=X_train.shape[0], n_folds=n_folds)
            params = {'n_estimators': 1000, 'max_depth': j, 'learning_rate': 0.01, 'subsample': 0.5}
            cv_best_iter = cv_estimate_iter(params = params, n_folds = n_folds)      #X_train[train]
            params = {'n_estimators': int(cv_best_iter), 'max_depth': j, 'learning_rate': 0.01, 'subsample': 0.5}
            cv_clf = ensemble.GradientBoostingClassifier(**params)
            cv_clf.fit(X_trainorg[train],Y_train[train])
            cv_acc[l] = metrics.accuracy_score(Y_train[test],cv_clf.predict(X_trainorg[test]))
            cv_kap[l] = kappa(Y_train[test],cv_clf.predict(X_trainorg[test]))
            l += 1
        print "accuracies", str(cv_acc)
        print "kappas", str(cv_kap)
        X_train = X_trainorg              #reset training data
        params = {'max_depth': j, 'learning_rate': 0.01, 'subsample': 0.5}
        acc[i] = np.mean(cv_acc)   
        print "cross validated accuracy = " + str(acc[i])
        print "cross validated Kappa = " + str(kap[i])        
    idx = acc.tolist().index(max(acc))
    params = {'n_estimators': 1000,'max_depth': mdepth[idx], 'learning_rate': 0.01, 'subsample': 0.5, 'subsample': 0.5}
    print params 
    print "acc = " + str(acc[idx])

traingbm(X_train, Y_train, mdepth = [2,3,4,5,6,7,8,9], n_folds = 10)
params = {'n_estimators': 1000, 'max_depth': 2, 'learning_rate': 0.01, 'subsample': 0.5}#best solution 78-data (acc)
#params = {'n_estimators': 1000,'max_depth': 3, 'learning_rate': 0.01, 'subsample': 0.5}#best solution 80-data (acc)

cv_best_iter = cv_estimate_iter(params = params, n_folds = 10)      #re-estimate best iter on complete training set
params = {'n_estimators': cv_best_iter,'max_depth': 2, 'learning_rate': 0.01, 'subsample': 0.5}#best solution 78-data
# params = {'n_estimators': cv_best_iter,'max_depth': 3, 'learning_rate': 0.01, 'subsample': 0.5}#best solution 80-data

clf = ensemble.GradientBoostingClassifier(**params)
clf.fit(X_train, Y_train)
predicted_probs = [x[1] for x in clf.predict_proba(X_test)]

print "Results (AUC): " + str(metrics.roc_auc_score(Y_test,predicted_probs ) ) 
print "Results (ACC): " + str(metrics.accuracy_score(Y_test,clf.predict(X_test)))
                
## save predicted probabilites for calculation of metrics in R.
np.savetxt('../binmodels/scikitGBMprobsS-W78.txt', predicted_probs)
#np.savetxt('../binmodels/scikitGBMprobsS-W80.txt', predicted_probs)
