# Supplementary material for: Optimizing predictive performance of criminal recidivism models using registration data with binary and survival outcomes
Source: PLoS One. 2019 Mar 8;14(3):e0213245. doi: 10.1371/journal.pone.0213245 (PMC6407787; doi:10.1371/journal.pone.0213245)
Supplement: S2 File — (ZIP) [file pone.0213245.s002.zip › data/code/logitZeden.R]

#eindresultaten: zedenrecidive.
rm(list=ls(all=TRUE)) 
kappa <- function(pr, klas){
    kappa <- psych::cohen.kappa(cbind(klas, ifelse(pr<.5, 0, 1)))$kappa
}

library(BayesTree)
library(caret)
setwd("data/")
source("code/prplot.R") #plot van performance
source("code/perfbat.R") #
source("code/platt.R")#laad platt calibration programma
library(foreign)
library(e1071)
library(ada)
library(caTools)
datkrt <- foreign::read.dta("binary/dataSexual(tollenaar2013).dta")
trContr<-trainControl(method="cv") #uncomment voor 10-fold cv


######################### nonlinearity tests #########################

vars <- c("cgebland", "dum1120", "leeftijd", "lftinsz1inclvtt", "dichtheid", "vggev", "vgtaak", "vgboete", "vgtrans", "vggeweld", "vgzeden", "vgvermg", "vgvermgng", "vgvernoo", "vgopium", "vgverkeer", "vgoverig", "zvermg", "zvermgng", "zopium", "zvernoo", "zverkeer", "zoverig", "zgeweld", "dum21plus", "vgalguz")
vars2 <- c("cgebland", "dum1120", "leeftijd", "lftinsz1inclvtt", "dichtheid", "vggev", "vgtaak", "vgboete", "vgtrans", "vggeweld", "vgzeden", "vgvermg", "vgvermgng", "vgvernoo", "vgopium", "vgverkeer", "vgoverig", "zvermg", "zvermgng", "zopium", "zvernoo", "zverkeer", "zoverig", "zgeweld", "dum21plus", "lnvgalguz", "lft2")

#origineel
tr1<-train(makeind(datkrt[samp, 2:nvar], all=FALSE), factor(rec4[samp]), family=binomial(link="logit"), "glm", metric="Kappa", trControl=trContr)# [, -48]
pr1<-predict(tr1$finalModel, newdata=as.data.frame(makeind(datkrt[-samp, 2:nvar], all=FALSE)), type="response")
kappa <- psych::cohen.kappa(cbind(rec4[-samp], ifelse(pr1<.5, 0, 1)))
prplot(pr1, rec4[-samp], paste("logistische regressie, acc=", tr1$binmodels$Kappa))
perfbat1<-perfbat(pr1, rec4[-samp], perc=.1)


library(MASS)
tr29 <- lda(rec4[samp]~., data = datkrt[samp, 2:nvar] )
pr29 <- predict(tr29, newdata = datkrt[-samp, 2:nvar], type = "posterior")$posterior[, 2]
perfbat29<-perfbat(pr29, rec4[-samp], perc=.1)
save(tr29, pr29, perfbat29, file = 'binmodels/tr29_zeden.RData')


library(caret)
library(randomForest)
library(doSNOW)
cl <- makeCluster(11)
registerDoSNOW(cl)
set.seed(97488)
grid16 <- createGrid('parRF', len=28, data = datkrt[samp, ])
tr16<-train(makeind(datkrt[samp, 2:nvar], all=FALSE), factor(rec4[samp]), 'parRF', metric="Kappa", tuneGrid = head(grid16, 10), verbose=TRUE, ntree = 1000, trainControl = trContr)  #Random Forests
pr16<-predict(tr16$finalModel, newdata=makeind(datkrt[-samp, 2:nvar], all=FALSE), factor(rec4[samp]), type="prob")[, 2]
prplot(pr16, rec4[-samp], paste("randomForest (parRF), acc=", tr16$binmodels$Accuracy))
perfbat16<-perfbat(pr16, rec4[-samp], perc=.1)
save(tr16, pr16, perfbat16, file = 'binmodels/tr16_zeden.RData')


########################### penalized LDA ############################
scaleorg <- function(Xt, X){
    ##scale new X matrix like training matrix.
    ##Xt is X_train, X is new X
    xtmean <- apply(Xt, mean, MARGIN = 2) #mean of training matrix
    Xscaled <- sweep(X, 2L, xtmean, check.margin = FALSE)
    f <- function(v) {
        v <- v[!is.na(v)]
        sqrt(sum(v^2)/max(1, length(v) - 1L))
    }
    xtsd <- apply(Xt, 2L, f)             #sd of training matrix
    Xscaled <- sweep(X, 2L, xtsd, "/", check.margin = FALSE)
    return(Xscaled)
}

grid20 <- createGrid('pda', len = 15)
grid20[1:15, 1] <- c(0.00001, 0.0001, 0.001, 0.01, 0.1, 0.5, 1, 10, 20, 30, 50, 70, 100, 500, 1000)
##unscaled
tr20<-train(factor(rec4[samp]) ~ ., data = makeind(datkrt[samp, 2:nvar], all = FALSE), 'pda', metric="Kappa", tuneGrid=grid20, verbose=TRUE)  #penalized discriminant analysis
pr20<-predict(tr20$finalModel, newdata=makeind(datkrt[-samp, 2:nvar], all = FALSE), type="posterior")[, 2]
perfbat20<-perfbat(pr20, rec4[-samp], perc=.1)

##scaled
tr20.scaled<-train(factor(rec4[samp]) ~ ., data = makeind(datkrt[samp, 2:nvar], all = FALSE), 'pda', metric="Kappa", tuneGrid=grid20, verbose=TRUE, preProcess = 'scale')  #penalized discriminant analysis
pr20.scaled<-predict(tr20.scaled$finalModel, newdata=scaleorg(makeind(datkrt[samp, 2:nvar], all=FALSE), makeind(datkrt[-samp, 2:nvar], all = FALSE)), type="posterior")[, 2]
perfbat20.scaled<-perfbat(pr20.scaled, rec4[-samp], perc=.1)
prplot(pr20, rec4[-samp], paste("penalized discriminant analysis, acc=", tr20$binmodels$Accuracy))
rbind(perfbat20, perfbat20.scaled)
save(tr20.scaled, pr20.scaled, tr20, pr20, perfbat20, file = 'binmodels/tr20_zeden.RData')

################### penalized logistic regression ####################
 
accuracy <- function(pr, cl){
    if (length(pr) != length(cl)){
        stop('pr and cl should be of equal length')
    } else {
        acc <- ( sum(pr >= .5 & cl == 1) + sum(pr < .5 & cl == 0) )/ length(pr)}
}

scaleorg <- function(Xt, X){
    ##scale new X matrix like training matrix.
    ##Xt is X_train, X is new X
    xtmean <- apply(Xt, mean, MARGIN = 2) #mean of training matrix
    Xscaled <- sweep(X, 2L, xtmean, check.margin = FALSE)
    f <- function(v) {
        v <- v[!is.na(v)]
        sqrt(sum(v^2)/max(1, length(v) - 1L))
    }
    xtsd <- apply(Xt, 2L, f)             #sd of training matrix
    Xscaled <- sweep(X, 2L, xtsd, "/", check.margin = FALSE)
    return(Xscaled)
}

X1scaled <- scale(makeind(datkrt[samp, 2:nvar], all = FALSE))
X2scaled <- scaleorg(makeind(datkrt[samp, 2:nvar], all = FALSE), makeind(datkrt[-samp, 2:nvar], all = FALSE))

library(penalized)

cvL1 <- function(y, x, lambda = c(0.00001, 0.0001, 0.001, 0.01, 0.1, 0.5, 1, 10, 20, 30, 50, 70, 100, 500, 1000), k = 10){
    require(penalized)
    require(ROCR)
    samp <- trunc(runif(nrow(x), min = 0, max = k))+1 #make k partitions
    metric <- array(0, length(lambda))
    for (i in 1:length(lambda)){
        perfj <- vector("numeric", k)
        print(sprintf("lambda1 =%.5f", lambda[i]))
        for (j in 1:k){
            m <- penalized(response = y[samp!=j], penalized = x[samp!=j, ], lambda1 = lambda[i])
            p <- predict(m, penalized = x[samp==j, ])
            perfj[j] <- kappa(p, y[samp==j]  ) 
        }
        print(sprintf('mean Kappa = %.5f, sd acc = %.5f', mean(perfj), sd(perfj)))
        metric[i] <- mean(perfj)
    }
    print(cbind(lambda, metric))
    print(sprintf("estimating final model with lambda1 = %.5f", lambda[which.max(metric)]))
    finalModel <- penalized(response = y, penalized = x, lambda1 = lambda[which.max(metric)])
    finalModel
}

cvL2 <- function(y, x, lambda = c(0.00001, 0.0001, 0.001, 0.01, 0.1, 0.5, 1, 10, 20, 30, 50, 70, 100, 500, 1000) , k = 10) {
    require(penalized)
    require(ROCR)
    samp <- trunc(runif(nrow(x), min = 0, max = k))+1 #make k partitions
    metric <- array(0, length(lambda))
    for (i in 1:length(lambda)){
        perfj <- vector("numeric", k)
        print(sprintf("lambda2 =%.5f", lambda[i]))
        for (j in 1:k){
            m <- penalized(response = y[samp!=j], penalized = x[samp!=j, ], lambda2 = lambda[i])
            p <- predict(m, penalized = x[samp==j, ])
            perfj[j] <- kappa(p, y[samp==j]  ) 
        }
        print(sprintf('mean Kappa = %.5f, sd acc = %.5f', mean(perfj), sd(perfj)))
        metric[i] <- mean(perfj)
    }
    print(cbind(lambda, metric))
    print(sprintf("estimating final model with lambda2 = %.5f", lambda[which.max(metric)]))
    finalModel <- penalized(response = y, penalized = x, lambda2 = lambda[which.max(metric)])
    finalModel
}
set.seed(15464)
fit22.L1 <- cvL1(y = factor(rec4[samp]), x = X1scaled)
fit22.L2 <- cvL2(y = factor(rec4[samp]), x = X1scaled)

source('code/platt.R')
pr22.L1<-predict(fit22.L1, penalized = X2scaled)
pr22.L1insamp <- predict(fit22.L1, penalized = X1scaled)
pr22.L1cal <- platt2(pr_tr = pr22.L1insamp, rec4[samp], pr = pr22.L1) 
prplot(pr22.L1, rec4[-samp], paste("penalized logistic regression (L1), Kappa="))
perfbat22.L1<-perfbat(pr22.L1, rec4[-samp], perc=.1)
perfbat22.L1cal<-perfbat(pr22.L1cal, rec4[-samp], perc=.1)
rbind(perfbat22.L1, perfbat22.L1cal)
     

pr22.L2<-predict(fit22.L2, penalized = X2scaled)
pr22.L2insamp <- predict(fit22.L2, penalized = X1scaled)
pr22.L2cal <- platt2(pr_tr = pr22.L2insamp, rec4[samp], pr = pr22.L2) 
prplot(pr22.L2, rec4[-samp], paste("penalized logistic regression (L2), Kappa="))
perfbat22.L2<-perfbat(pr22.L2, rec4[-samp], perc=.1)
perfbat22.L2cal<-perfbat(pr22.L2cal, rec4[-samp], perc=.1)
rbind(perfbat22.L2, perfbat22.L2cal)

save(fit22.L1, fit22.L2, pr22.L1, pr22.L2, pr22.L1cal, pr22.L2cal, perfbat22.L1, perfbat22.L2, perfbat22.L1cal, perfbat22.L2cal, file = 'binmodels/tr22_zeden.RData')
rbind(perfbat1, perfbat29, perfbat22.L1, perfbat22.L2)
rbind(perfbat1, perfbat16, perfbat20, perfbat21, perfbat22)
rbind(perfbat1, perfbat20, perfbat21, perfbat22)

##bart

library(BayesTree)
fit23 <- bart(x.train = makeind(datkrt[samp, 2:nvar]), y.train = rec4[samp], x.test = makeind(datkrt[-samp, 2:nvar]))
str(fit23)
source("code/prplot.R")#laad prplot programma
source("code/platt.R")#laad platt calibration programma
pr23train <- pnorm(apply(fit23$yhat.train, 2, mean))
pr23 <- pnorm(apply(fit23$yhat.test, 2, mean))
perfbat23 <- perfbat(pr23, rec4[-samp])
prplot(pr23, rec4[-samp], paste("bart (ntree = 1000), acc="))

pr23cal <- platt2(pr23train, rec4[samp], pr23)
prplot(pr23cal, rec4[-samp], paste("bart (ntree = 1000), acc="))
perfbat23cal <- perfbat(pr23cal, rec4[-samp])
save(fit23, pr23cal, perfbat23, file = 'binmodels/tr23_zeden.RData')

rbind(perfbat1, perfbat23, perfbat23.2, perfbat23.2)
plot(pr23.2cal, pr23.3cal)

library(gbm)

gbmtrain.kappa <- function(data = dat1, formula, interaction.depth = c(2, 3, 4, 5, 6, 7, 8, 9), k=10, n.trees = 1000, n.cores = 11){
                                        #gbm doet zijn eigen cross validation om zijn eigen best.iter te bepalen.
        require(gbm)
        require(ROCR)
        perf <<- vector("numeric", length(interaction.depth))
        best.iter <<- vector("numeric", length(interaction.depth))
        part <- trunc(runif(nrow(data), min = 0, max = k))+1 #make k partitions
        for (i in 1:length(interaction.depth)){
            print(paste("interaction.depth=", interaction.depth[i])) 
            perfj <- vector("numeric", k)
            best.iterj <- vector("numeric", k)
            for (j in 1:k){
                print(paste("fold number ", j, "/", k))
                m <- gbm(formula = formula, data=data[part!=j, ], distribution = "bernoulli", n.trees = n.trees, interaction.depth = interaction.depth[i], shrinkage = 0.001, bag.fraction = .5,  cv.folds = 10, n.cores = n.cores) #n.cores = n.cores, 
                best.iterj[j] <- gbm.perf(m, method="cv")
                pr <- predict(m, newdata = data[part==j, ], type = "response", n.trees = best.iterj[j])
                print(sprintf("partition is %f", j))
                perfj[j] <- kappa(pr, data[part==j, formula[[2]]])
                print(paste('perfj[j]=', perfj[j]))
            }
            perf[i] <- mean(as.numeric(perfj))
            best.iter[i] <- round(mean(best.iterj)) #take average of best.iter
            print(paste("perfj :", perfj))
            print(paste("kappa =", mean(as.numeric(perfj)), ", best.iter =", round(mean(best.iterj))))
        }
        print(cbind(interaction.depth, best.iter, perf))
        print(sprintf("estimating final model with interaction depth = %f", interaction.depth[which.max(perf)]))
        interaction.depth.optimal <- interaction.depth[which.max(perf)]             #interaction.depth minimum brier score.
        best.iter.optimal <- best.iter[which.max(perf)]             #interaction.depth minimum brier score.
        finalModel <- gbm(formula = formula, data=data, distribution = "bernoulli", interaction.depth = interaction.depth.optimal, shrinkage = 0.01, bag.fraction = .5, n.trees = best.iter.optimal, n.cores = n.cores) 
        finalModel 
    }
form <- formula(.outcome ~ cgebland + dum1120 + leeftijd + lftinsz1inclvtt + dichtheid + vggev + vgtaak + vgboete + vgtrans + vggeweld + vgzeden + vgvermg + vgvermgng + vgvernoo + vgopium + vgverkeer + vgoverig + zvermg + zvermgng + zopium + zvernoo + zverkeer + zoverig + zgeweld + dum21plus + lnvgalguz )

set.seed(8894951)
tr25 <- gbmtrain(data = datkrt[samp, ], formula = form, n.trees = 2000)#
pr25 <- predict(tr25, newdata = datkrt[-samp, ], type = "response", n.trees = tr25$n.trees)
prplot(pr25, rec4[-samp] )
perfbat25 <- perfbat(pr25, rec4[-samp] )

save(tr25, pr25, perfbat25, file = 'binmodels/tr25_zeden.RData')

load('binmodels/tr25_zeden.RData')
prplot(pr25, rec4[-samp] )
perfbat25 <- perfbat(pr25, rec4[-samp] )

#refit n.trees
set.seed(8894951)
form <- formula(.outcome ~ cgebland + dum1120 + leeftijd + lftinsz1inclvtt + dichtheid + vggev + vgtaak + vgboete + vgtrans + vggeweld + vgzeden + vgvermg + vgvermgng + vgvernoo + vgopium + vgverkeer + vgoverig + zvermg + zvermgng + zopium + zvernoo + zverkeer + zoverig + zgeweld + dum21plus + lnvgalguz )
tr25refit <- gbm(formula = form, data=datkrt[samp, ], distribution = "bernoulli", interaction.depth = tr25$interaction.depth, shrinkage = 0.001, bag.fraction = .5, n.trees = 2000, cv.folds = 5) 
pf <- gbm.perf(tr25refit)

pr25refit <- predict(tr25refit, newdata = datkrt[-samp, ], type = "response", n.trees = pf)
prplot(pr25refit, rec4[-samp] )
perfbat25refit <- perfbat(pr25refit, rec4[-samp] )
save(tr25refit, pr25refit, perfbat25refit, file = 'binmodels/tr25_zedenRefit.RData')
#shrinkage between 0.001 to 0.1, default 0.001

#randomForest
load('binmodels/tr16_zeden.RData')
#pda
load('binmodels/tr20_zeden.RData')
#pda2
load('binmodels/tr20.2_zeden.RData')
#L1L2 logreg
load('binmodels/tr22_zeden.RData')
#bart
load('binmodels/tr23_zeden.RData')
#gbm
load('binmodels/tr25_zeden.RData')

rbind(perfbat1, perfbat16, perfbat20, perfbat20.2, perfbat23, perfbat23.3)

perfbat25
##calibration.
source("code/platt.R")
library(BayesTree)
library(caret)
library(randomForest)
#random forest calibrated
pr16insamp<-predict(tr16$finalModel, newdata=makeind(datkrt[samp, 2:nvar], all=FALSE), factor(rec4[samp]), type="prob")[, 2]
pr16cal<-platt2(pr16insamp, rec4[samp], pr16)
pb16cal<-perfbat(pr16cal, rec4[-samp])
#pda
library(mda)
pr20insamp <- predict(tr20$finalModel, newdata=makeind(datkrt[samp, 2:nvar], all = FALSE), type="posterior")[, 2]
pr20cal<-platt2(pr20insamp, rec4[samp], pr20)
pb20cal<-perfbat(pr20cal, rec4[-samp])
library(penalized)
pb
#gbm
library(gbm)
pr25insamp <- predict(tr25, newdata = datkrt[samp, ], type = "response", n.trees = tr25$n.trees)
pr25cal<-platt2(pr25insamp, rec4[samp], pr25)
pb25cal<-perfbat(pr25cal, rec4[-samp])


library(parallel) #otherwise Error in make.socket(serverHost, port) : socket not established
library(doSNOW)
cl <- makeCluster(11)
registerDoSNOW(cl)
set.seed(97488)
datkrt$.outcome <- factor(datkrt$.outcome)
form <- formula(.outcome ~ cgebland + dum1120 + leeftijd + lftinsz1inclvtt + dichtheid + vggev + vgtaak + vgboete + vgtrans + vggeweld + vgzeden + vgvermg + vgvermgng + vgvernoo + vgopium + vgverkeer + vgoverig + zvermg + zvermgng + zopium + zvernoo + zverkeer + zoverig + zgeweld + dum21plus + lnvgalguz )
## finalModel <- rfsrctrain(datkrt[samp, ], formula = form)
#####.outcome factor maken, anders werkt het niet!!!!#####
finalModel <- rfsrctrain.parallel(datkrt[samp, ], formula = form)
stopCluster(cl)
pr16<-predict(finalModel, newdata=datkrt[-samp, ])$predicted[, 2]
perfbat(pr16, rec4[-samp] )
prplot(pr16, rec4[-samp] )
