# Supplementary material for: Optimizing predictive performance of criminal recidivism models using registration data with binary and survival outcomes
Source: PLoS One. 2019 Mar 8;14(3):e0213245. doi: 10.1371/journal.pone.0213245 (PMC6407787; doi:10.1371/journal.pone.0213245)
Supplement: S2 File — (ZIP) [file pone.0213245.s002.zip › data/code/PredictionPerformanceZed.R]

####################################################ehulpfuncties###################
##evaluation function

rm(list=ls(all=TRUE))#remove all objects
setwd("data/")
evalueer <-function(lst){
    require(pec)
    C <- cindex(object=lst, formula=Surv(TIME, RECID) ~ 1, 
                data=dat2, 
                train.data = dat1, 
                eval.times = c(12, 24, 36, 48, 60)
                )
    PredError <- pec(object=lst, formula=Surv(TIME, RECID) ~ 1, 
                     data=dat2, 
                     train.data = dat1, 
                     maxtime = 61,
                     exact=TRUE, 
                     cens.model="marginal", 
                     splitMethod="none", verbose=TRUE)
    R2 <- pec::R2(object=PredError,     #is masked by package 'pls'
                  times = c(12, 24, 36, 48, 60)
                  )
    print(R2)
    print(C)
    print(ibs(PredError, times = 60))
    return(PredError)
}

############################# vanaf hier #############################
## load sample data
datc <- foreign::read.dta("surv/dataSexualsurv.dta")
dat1 <- datc[datc$samp==1, setdiff(names(datc), "samp")]
dat2 <- datc[datc$samp==0, setdiff(names(datc), "samp")]
rm(datc)

form <<- as.formula(survival::Surv(TIME, RECID) ~ leeftijd + vgalguz + dichtheid + cgebland  +  vggev + vgtaak + vgboete + vgtrans + vggeweld + vgzeden + vgvermg + vgvermgng + vgvernoo + vgopium + vgverkeer + vgoverig +  zvermgng  + zvernoo + zoverig +  zgeweld) #zzeden doet moeilijk zverkeer delcuziv te slecht gevuld zvermg eruit
form2 <<- as.formula(Surv(TIME, RECID) ~ leeftijd + lnvgalguz + dichtheid + dicht2 + cgebland  + vggev + vgboete + vgtaak + vgtrans + vgvermg + vggeweld + vgzeden + vgvermgng + vgvernoo + vgopium + vgverkeer + vgoverig + zvermgng  + zvernoo +  zoverig  + zgeweld)
form3 <<- as.formula(Surv(TIME, RECID) ~ leeftijd + lnvgalguz + dichtheid + dicht2 + cgebland  + vggev + vgboete + vgtaak + vgtrans + vgvermg + vggeweld + vgzeden + vgvermgng + vgvernoo + vgopium + vgverkeer + vgoverig + zvermgng  + zvernoo +  zoverig  + zgeweld + lft2) #with quadratic age
formfinal <<- as.formula(Surv(TIME, RECID) ~ lnvgalguz + dichtheid + dicht2 + cgebland  + vggev + vgboete + vgtaak + vgtrans + vgvermg + vggeweld + vgzeden + vgvermgng + vgvernoo + vgopium + vgverkeer + vgoverig + zvermgng  + zvernoo +  zoverig  + zgeweld + invlft) #with inverse age and denstiy squared
formpen <<- as.formula(Surv(TIME, RECID) ~ vgboete + vgzeden + vgvernoo)

                                        #extra predictSurvProb methods.
source('code/pecPredictMethods.R') #
                                        #replace pec.list to enable split-half. Note: not necessary for latest version of pec.
source("code/mypec.list.R")
assignInNamespace("pec.list", mypec.list, ns="pec") 

######################### nonlinearity tests #########################
                                        #aparte transformaties bij cox gam???

rm(dat)
fit1trans <- coxph(formfinal, data = dat1)
##bij zeden doet form het het beste.

## varlist <- with(dat1, list(zvermg , zvermgng , zopium , zvernoo , zverkeer , zoverig  , zgeweld))
## with(dat1, lapply(varlist, table))
fit1<-coxph( form, data=dat1)
fit1trans<-coxph(form2, data=dat1)
e <- evalueer(list(fit1, fit1trans));plot(e)

##after variable transformation

fit1<-coxph(formfinal, data=dat1)
e <- evalueer(list(fit1trans));plot(e)

fit1trans <- coxph(formfinal, data = dat1)
fit1pen <- coxph(formpen, data = dat1)

e <- evalueer(list(fit1trans, fit1pen));plot(e)

                                        #cox cure model. Moet nog gecheckt worden
library(smcure)
dat1$cgebland2<-ifelse(dat1$cgebland==2, 1, 0)
dat1$cgebland3<-ifelse(dat1$cgebland==3, 1, 0)
dat1$cgebland4<-ifelse(dat1$cgebland==4, 1, 0)
dat1$cgebland5<-ifelse(dat1$cgebland==5, 1, 0)
dat1$cgebland6<-ifelse(dat1$cgebland==6, 1, 0)
dat1$cgebland7<-ifelse(dat1$cgebland==7, 1, 0) #missende categorie?

dat1$delcuziv2<-ifelse(dat1$delcuziv==2, 1, 0)
dat1$delcuziv3<-ifelse(dat1$delcuziv==3, 1, 0)
dat1$delcuziv4<-ifelse(dat1$delcuziv==4, 1, 0)
dat1$delcuziv5<-ifelse(dat1$delcuziv==5, 1, 0)
dat1$delcuziv6<-ifelse(dat1$delcuziv==6, 1, 0)
dat1$delcuziv7<-ifelse(dat1$delcuziv==7, 1, 0)
dat1$delcuziv8<-ifelse(dat1$delcuziv==8, 1, 0)

dat2$cgebland2<-ifelse(dat2$cgebland==2, 1, 0)
dat2$cgebland3<-ifelse(dat2$cgebland==3, 1, 0)
dat2$cgebland4<-ifelse(dat2$cgebland==4, 1, 0)
dat2$cgebland5<-ifelse(dat2$cgebland==5, 1, 0)
dat2$cgebland6<-ifelse(dat2$cgebland==6, 1, 0)
dat2$cgebland7<-ifelse(dat2$cgebland==7, 1, 0) #missende categorie?

dat2$delcuziv2<-ifelse(dat2$delcuziv==2, 1, 0)
dat2$delcuziv3<-ifelse(dat2$delcuziv==3, 1, 0)
dat2$delcuziv4<-ifelse(dat2$delcuziv==4, 1, 0)
dat2$delcuziv5<-ifelse(dat2$delcuziv==5, 1, 0)
dat2$delcuziv6<-ifelse(dat2$delcuziv==6, 1, 0)
dat2$delcuziv7<-ifelse(dat2$delcuziv==7, 1, 0)
dat2$delcuziv8<-ifelse(dat2$delcuziv==8, 1, 0)
                                        #cox cure model.
## speed up
source("code/em_nw.R") #replace em function of smcure with fast em
                                        #pakt nu geen categorische variabelen in cureform...2014/09/05 14:25:03 cgebland2 is het probleem, cgebland 4, 6 en 7 zijn enkel gevuld 2014/12/22 14:19:26
smcure.fittrans <- smcure(formula= formfinal, cureform = ~ invlft +  lnvgalguz + dichtheid + dicht2  +cgebland4  +cgebland6 +cgebland7 + vggev + vgboete + vgtrans + vggeweld + vgzeden + vgvermg + vgvermgng + vgvernoo + vgopium + vgverkeer + vgoverig + zvermg + zvermgng  + zvernoo +  zoverig  + zgeweld, data=dat1, model="ph", Var=FALSE)
e <- evalueer(list(fit1trans, smcure.fittrans));plot(e)
## save(smcure.fittrans, file = 'c:/users/nik/Downloads/schmidtwitte/coxcureZed.RData')
save(smcure.fittrans, file = 'data/coxcureZed.RData')

## * parametric survival models
library(rms)
par.weibull <- psm(formula = formfinal, data=dat1, dist = "weibull")
par.lognormal <- psm(formfinal, data=dat1, dist = "lognormal")
par.loglogistic <- psm(formula = formfinal, data=dat1, dist = "loglogistic")
par.exponential <- psm(formula = formfinal, data=dat1, dist = "exponential")
e <- evalueer(list(fit1trans, par.exponential, par.weibull, par.lognormal, par.loglogistic));plot(e)

save(par.weibull, par.lognormal, par.loglogistic, par.exponential, file = 'data/parsurvZed.RData')

                                        #coxboost model, likelihood based boosting (no trees)
library(CoxBoost)
library(BayesTree)
                                        #gebruikt zelf al CV

                                        #interne CV bepaalt optimaal stepno, cv.defaults heeft al K = 10.

                                        #variabelen in indexvorm
index <- attr(terms(formfinal), "term.labels")
## index <- c(1:10, 12:14, 15, 21, 23, 24)      #ook AGE nonlineair

                                        #voordat je draait, eerst optimale penalty-term bepalen via CV.
optim.res <- optimCoxBoostPenalty(time=dat1$TIME, status=dat1$RECID, x=data.matrix(makeind(dat1[, index], all = FALSE)), trace=TRUE, start.penalty=500); print(optim.res$penalty)
## cv defaults in coxboost make no sense. Use optimCoxBoostPenalty instead.

boost1 <- coxboost(Hist(TIME, RECID) ~ leeftijd + lnvgalguz + dichtheid + cgebland  +  vggev + vgboete + vgtrans + vggeweld + vgzeden + vgvermg + vgvermgng + vgvernoo + vgopium + vgverkeer + vgoverig + zvermg + zvermgng  + zvernoo + zoverig +  zgeweld, data=dat1, cv=FALSE, CoxBoost.stepno = optim.res$cv.res$optimal.step, cv.CoxBoost.arg = c(sf.scheme="linear", criterion="pscore", penalty=optim.res$penalty))

coxboost.fit <- boost1
e <- evalueer(list(fit1trans, boost1));plot(e)
save(optim.res, coxboost.fit, file = 'data/coxboostZed.RData')

load('data/coxboostZed.RData')

e <- evalueer(list(fit1trans, cox));plot(e)

                                        #gradient boosting cox
library(gbm)
source("code/crossvalidationHyperparameterSelection2.R")
set.seed(46412)
gbm.fit <- gbm(formula = survival::Surv(TIME, RECID) ~ leeftijd + vgalguz + dichtheid + cgebland  +  vggev + vgboete + vgtrans + vgvermg + vgvermgng + vgvernoo + vgopium + vgverkeer + vgoverig + zvermg + zvermgng  + zvernoo + zoverig +  zgeweld, data=dat1, distribution = "coxph", n.trees = 1000, interaction.depth = 3, shrinkage = 0.01, bag.fraction = .5, cv.folds = 10)

########################### aangepaste run ###########################

                                        #set.seed(46412)
set.seed(64412)
library(survival)
## part <- trunc(runif(nrow(dat1r), min = 0, max = 10))+1 #make k partitions
## for (i in 1:10){print(table(dat1r$RECID[part==i]))}
folds <- caret::createFolds(dat1$RECID, k = 10) #makes stratified folds
for (i in 1:10){print(table(dat1$RECID[folds[[i]]]))} #print createFolds result
foldsnum <- vector(mode = "numeric", length = nrow(dat1))
foldsnum[folds$Fold01] <- 1
foldsnum[folds$Fold02] <- 2
foldsnum[folds$Fold03] <- 3
foldsnum[folds$Fold04] <- 4
foldsnum[folds$Fold05] <- 5
foldsnum[folds$Fold06] <- 6
foldsnum[folds$Fold07] <- 7
foldsnum[folds$Fold08] <- 8
foldsnum[folds$Fold09] <- 9
foldsnum[folds$Fold10] <- 10

gbmtrain <- function(data = dat1, formula, interaction.depth = c(2, 3, 4, 5, 6, 7, 8, 9, 10), shrinkage = .01, bag.fraction = .5, k = 10, folds = NULL, n.trees = 1000, maxtime = 61, n.cores = 11){
                                        #gbm doet hier OOB estimate iter
    require(gbm)
    perf <<- vector("numeric", length(interaction.depth))
    best.iter <<- vector("numeric", length(interaction.depth))
    if (is.null(folds)) {part <- trunc(runif(nrow(data), min = 0, max = k))+1 #make k partitions
    } else {
        part <- folds
    }
    for (i in 1:length(interaction.depth)){
        print(paste("interaction.depth=", interaction.depth[i])) 
        perfj <- vector("numeric", k)
        for (j in 1:k){
            print(paste("fold number ", j, "/", k))
            ## browser()
            m <- gbm(formula = formula, data=data[part!=j, ], distribution = "coxph", n.trees = n.trees, interaction.depth = interaction.depth[i], cv.folds = 5, shrinkage = shrinkage, bag.fraction = bag.fraction) #n.cores = n.cores, 
            best.iterj <- gbm.perf(m) #if cv.folds, then cv else OOB
            print(paste("best iter =", best.iterj))
            if (is.na(best.iterj)|best.iterj==0) warning("best.iter is NA or zero")
            m$n.trees <- best.iterj   #use optimal #trees for prediction
            ## print(paste("m$n.trees =", m$n.trees))
            p <- pec(list(m), formula=Surv(TIME, RECID)~1, data=data[part==j, ], train.data = data[part!=j, ], maxtime = maxtime) #, control = rpart.control(cp = cp[i]), minsplit = minsplit
            print(sprintf("partition is %f and minmaxtime = %f", j, p$minmaxtime))
            perfj[j] <- ibs(p, times = p$minmaxtime)[2]
            if (is.na(perfj[j])) warning("ibs is NA")
                                        #tree-based methods suffer from limited time information in small samples
            ## perfj[j] <- ibs(pec(object = list(m), formula=Surv(TIME, RECID)~1, data=data[part==j, ], train.data = data[part!=j, ], maxtime = maxtime))[2] 
            print(paste('perfj[j]=', perfj[j]))
        }
        perf[i] <- mean(perfj, na.rm = TRUE)
        print(paste(" perfj :", perfj))
        print(paste("brier score =", mean(perfj, na.rm = TRUE), ", best.iter =", round(mean(best.iterj))))
    }
    print(cbind(interaction.depth), perf)
    print(sprintf("estimate final model with interaction depth = %f", interaction.depth[which.min(perf)]))
    interaction.depth.optimal <- interaction.depth[which.min(perf)]             #interaction.depth minimum brier score.
                                        #finalModel <- gbm(formula = formula, data=data, distribution = "coxph", interaction.depth = interaction.depth.optimal, shrinkage = shrinkage, cv.folds = 10, n.trees = best.iter.optimal, bag.fraction = bag.fraction) #, n.cores = 14
                                        #finalModel 
}

library(survival)
set.seed(546134)
m <- gbmtrain(formula = form, data=dat1, n.trees = 1000, shrinkage = .01, interaction.depth = c(2, 3, 4, 5, 6, 7, 8, 9), n.cores = 11) #10 crashes
## save(gbm.fit, file = 'c:/users/nik/Downloads/schmidtwitte/gbmZed.RData')
save(gbm.fit, file = 'data/gbmZed.RData')

load('data/gbmZed.RData')

                                        #refit gbm for new n.iter
library(gbm)
gbm.fit <- gbm(formula = form, data=dat1, distribution = "coxph", interaction.depth = gbm.fit$interaction.depth, shrinkage = 0.01, bag.fraction = .5, cv.folds =5, n.trees = 1000) #, n.cores = 14
best.iter.new <- gbm.perf(gbm.fit, method="cv")
gbm.fit$n.trees <- best.iter.new            #plugin best iter for prediction
e <- evalueer(list(gbm.fit))                       #final performance
save(gbm.fit, gbm.e, file = 'data/gbmzedRefit.RData')

head(predictSurvProb.gbm(gbm.fit, newdata = dat2, times = 60))
PredError <- pec(object=list(fit1trans, gbm.fit), formula=Surv(TIME, RECID) ~ 1, 
                 data=dat2, 
                 train.data = dat1, 
                 maxtime = 61,      #was 81
                 exact=TRUE, 
                 cens.model="cox", 
                 splitMethod="none", verbose=TRUE);PredError

##L1- and L2- penalized Cox
library(penalized)
library(BayesTree)                      #for makeind
source("code/crossvalidationHyperparameterSelection2.R")
require(foreach)
require(doSNOW)
cl <- makeCluster(11, type = "SOCK")
registerDoSNOW(cl)
set.seed(321976)
pen1.fit <- pentrain.parallel(data = dat1, form = formfinal, type = "pen1", lambda = c(0.0001, 0.001, 0.01, 0.1, 0.5, 1, 10, 20, 30, 50, 70, 100, 500, 1000), maxtime = 61 )
set.seed(5937241)
pen2.fit <- pentrain.parallel(data = dat1, form = formfinal, type = "pen2", lambda = c(0.0001, 0.001, 0.01, 0.1, 0.5, 1, 10, 20, 30, 50, 70, 100, 500, 1000), maxtime = 61 )
stopCluster(cl)
e <- evalueer(list(fit1trans, pen1.fit, pen2.fit));plot(e)
save(pen1.fit, pen2.fit, file = 'survmodels/penfitZed.RData')

## unstandardized
cl <- makeCluster(11, type = "SOCK")
registerDoSNOW(cl)
set.seed(321976)
pen1.fit <- pentrain.parallel(data = dat1, form = formfinal, type = "pen1", lambda = c(0.0001, 0.001, 0.01, 0.1, 0.5, 1, 10, 20, 30, 50, 70, 100, 500, 1000), maxtime = 61, standardize = FALSE)
set.seed(5937241)
pen2.fit <- pentrain.parallel(data = dat1, form = formfinal, type = "pen2", lambda = c(0.0001, 0.001, 0.01, 0.1, 0.5, 1, 10, 20, 30, 50, 70, 100, 500, 1000), maxtime = 61, standardize = FALSE)
stopCluster(cl)

e <- evalueer(list(fit1trans, pen1.fit, pen2.fit));plot(e)
save(pen1.fit, pen2.fit, file = 'survmodels/penfitZedunstd.RData')

                                        #random survival forest
source('code/pecPredictMethods.R') #
source("code/crossvalidationHyperparameterSelection2.R")
library(randomForestSRC)
##the prepend survival:: does not work in this instance.
form.rfsrc <<- as.formula(Surv(TIME, RECID) ~ leeftijd + vgalguz + dichtheid + cgebland  +  vggev + vgboete + vgtrans + vggeweld + vgzeden + vgvermg + vgvermgng + vgvernoo + vgopium + vgverkeer + vgoverig + zvermg + zvermgng  + zvernoo + zoverig +  zgeweld) #zzeden gives problems, zverkeer delcuziv too sparse
require(randomForestSRC)
require(foreach)
require(doSNOW)
cl <- makeCluster(11, type = "SOCK")
registerDoSNOW(cl)
set.seed(258763)
rsf.fit <- rsftrain.parallel(formula = form.rfsrc, ntree = 1000, maxtime = 61, k = 10)                   #vind juiste mtry via tenfold cv.
stopCluster(cl)
##rsfmodel <- randomForestSRCtrain() #alleen op werk?
e <- evalueer(list(fit1trans, rsf.fit)); plot(e) #, rsf.fit.splithalf
                                        #save het eindmodel.
save(rsf.fit, file = "survmodels/rsfZed.RData" )
                                        #rsf.fit <- rfsrc(form.rfsrc, data = dat1, ntree = 1000, mtry = 2)

###################### oversampling rare class #######################
library(randomForestSRC)

require(randomForestSRC)
set.seed(46412)
resamp<-sample(which(dat1$RECID==TRUE), size=3*sum(dat1$RECID==TRUE), replace=T) #oversample rare outcome with replacement
mean(c(dat1$RECID, dat1$RECID[resamp])) #should be .5
dat1r <- rbind(dat1, dat1[resamp, ])         #augmented dataset

set.seed(46412)
## part <- trunc(runif(nrow(dat1r), min = 0, max = 10))+1 #make k partitions
## for (i in 1:10){print(table(dat1r$RECID[part==i]))}
folds <- caret::createFolds(dat1r$RECID, k = 10) #makes stratified folds
for (i in 1:10){print(table(dat1r$RECID[folds[[i]]]))} #print createFolds result
foldsnum <- vector(mode = "numeric", length = nrow(dat1))
foldsnum[folds$Fold01] <- 1
foldsnum[folds$Fold02] <- 2
foldsnum[folds$Fold03] <- 3
foldsnum[folds$Fold04] <- 4
foldsnum[folds$Fold05] <- 5
foldsnum[folds$Fold06] <- 6
foldsnum[folds$Fold07] <- 7
foldsnum[folds$Fold08] <- 8
foldsnum[folds$Fold09] <- 9
foldsnum[folds$Fold10] <- 10
require(foreach)
require(doSNOW)
cl <- makeCluster(11, type = "SOCK")
registerDoSNOW(cl)
rsf.fit.oversamp <- rsftrain.parallel(data = dat1r, formula = form.rfsrc, ntree = 1000, maxtime = 61, k = 10)                   #vind juiste mtry via tenfold cv.
stopCluster(cl)

e <- evalueer(list(fit1trans, rsf.fit, rsf.fit.oversamp)); plot(e)

save(rsf.fit.oversamp, file = "survmodels/rsfZed.oversamp.RData" )

rsf.fit2 <- rfsrc(Surv(TIME, RECID) ~ leeftijd + vgalguz + dichtheid + cgebland  +  vggev + vgboete + vgtrans + vgvermg + vgvermgng + vgvernoo + vgopium + vgverkeer + vgoverig + zvermg + zvermgng  + zvernoo + zoverig +  zgeweld, data = dat1, ntree = 1000, mtry = 2)
e <- evalueer(list(fit1trans, rsf.fit)); plot(e)
save(rsf.fit, file = "survmodels/rsfZed.RData" )
load(file = "survmodels/rsfZed.RData" )

                                        #neurale netwerken survivalmodellen
                                        #kijk naar caret::createGrid voor sensible waarden
library(survnnet)
createGrid.nnet <- function(len){expand.grid(size = ((1:len) * 2) - 1, 
                                             decay = c(0, 10 ^ seq(-1, -4, length = (len/2)-1)))
}
grid10 <- createGrid.nnet(len=10)
source("code/crossvalidationHyperparameterSelection2.R")
survtrain <- function(data, grid, formula, k=10, model = "lnorm"){
                                        #functie om survnnet modellen te trainen. Dit zijn de mogelijkheden:
                                        #"exp", "weibull", "llog", "lnorm", "lnormvar" or "hazard"
    require(pec)
    require(survnnet)
    samp <- trunc(runif(nrow(data), min = 0, max = k))+1 #make k partitions
    perf <- array(0, nrow(grid))
    for (i in 1:nrow(grid)){
        perfj <- vector("numeric", k)
        for (j in 1:k){
            m <- survnnet(Surv(TIME, RECID) ~ sekse + leeftijd + vgalguz + dichtheid + cgebland  + delcuziv + vggev + vgboete + vgtrans + vggeweld + vgzeden + vgvermg + vgvermgng + vgvernoo + vgopium + vgverkeer + vgoverig + zvermg + zvermgng + zopium + zvernoo + zverkeer + zoverig +  zgeweld, data = data[samp!=j, ], size = grid[i, 1], decay = grid[i, 2], model = model)
            perfj[j] <- ibs(pec(list(m), formula=Surv(TIME, RECID)~1, data=data[samp==j, ], train.data = data[samp!=j, ], maxtime = 61))[2] #as.formula(paste(c(formula[[2]], "~1"), collapse=''))
        }
        perf[i] <- mean(perfj)
    }
    print(cbind(grid, perf))
    print(sprintf("estimating final model with size = %d and decay = %.5f", grid[which.min(perf), 1], grid[which.min(perf), 2]))
    finalModel <- survnnet(Surv(TIME, RECID) ~ sekse + leeftijd + vgalguz + dichtheid + cgebland  + delcuziv + vggev + vgboete + vgtrans + vggeweld + vgzeden + vgvermg + vgvermgng + vgvernoo + vgopium + vgverkeer + vgoverig + zvermg + zvermgng + zopium + zvernoo + zverkeer + zoverig +  zgeweld, size = grid[which.min(perf), 1], decay = grid[which.min(perf), 2], data = data, model=model)
    finalModel
}

rescaleorg <- function(Xt, X){
    ##for neural networks
    ##scale new X matrix like training matrix in the range 0 1.
    ##Xt is X_train, X is new X
    ## numidx <- apply(Xt, 2, is.numeric)
    xtmin <- apply(Xt, min, MARGIN = 2) #mean of training matrix
    Xscaled <- sweep(X, 2L, xtmin, check.margin = FALSE)
    f <- function(v) {
        v <- v[!is.na(v)]
        xtrng = max(v) - min(v)
    }
    xtrng <- apply(Xt, 2L, f)             #range of training matrix
    Xscaled <- sweep(X, 2L, xtrng, "/", check.margin = FALSE)
    return(Xscaled)
}

names(dat1)
                                        #index for numerical variables, dummies are already in 0-1 range.
numidx <- c(4:6, 9:21, 30:35)
names(dat1[numidx])
rescdat1 <- cbind(dat1[, -numidx], apply(dat1[, numidx], 2, function(x)(x-min(x, na.rm=TRUE))/ (range(x, na.rm=TRUE)[2]-range(x, na.rm=TRUE)[1])))
rescdat2 <- cbind(dat2[, -numidx], rescaleorg(dat1[, numidx], dat2[, numidx]))
                                        #check range
summary(rescdat1)

                                        #temphack!!!
dat1 <- rescdat1
dat2 <- rescdat2

set.seed(10032)
enetexp <- survtrain(data = dat1, grid = grid10, formula = Surv(TIME, RECID) ~ sekse + leeftijd + vgalguz + dichtheid + cgebland  + delcuziv + vggev + vgboete + vgtrans + vgvermg + vgvermgng + vgvernoo + vgopium + vgverkeer + vgoverig + zvermg + zvermgng + zopium + zvernoo + zverkeer + zoverig +  zgeweld, model = "exp")
set.seed(8637859)
enetweibull <- survtrain(data = dat1, grid = grid10, formula = Surv(TIME, RECID) ~ sekse + leeftijd + vgalguz + dichtheid + cgebland  + delcuziv + vggev + vgboete + vgtrans + vgvermg + vgvermgng + vgvernoo + vgopium + vgverkeer + vgoverig + zvermg + zvermgng + zopium + zvernoo + zverkeer + zoverig +  zgeweld, model = "weibull")
set.seed(431043)
enetnorm <- survtrain(data = dat1, grid = grid10, formula = Surv(TIME, RECID) ~ sekse + leeftijd + vgalguz + dichtheid + cgebland  + delcuziv + vggev + vgboete + vgtrans + vgvermg + vgvermgng + vgvernoo + vgopium + vgverkeer + vgoverig + zvermg + zvermgng + zopium + zvernoo + zverkeer + zoverig +  zgeweld, model = "lnorm")
set.seed(79234751)
set.seed(9373171)
enetllog <- survtrain(data = dat1, grid = grid10, formula = Surv(TIME, RECID) ~ sekse + leeftijd + vgalguz + dichtheid + cgebland  + delcuziv + vggev + vgboete + vgtrans + vgvermg + vgvermgng + vgvernoo + vgopium + vgverkeer + vgoverig + zvermg + zvermgng + zopium + zvernoo + zverkeer + zoverig +  zgeweld, model = "llog")
set.seed(1317379)

plot(evalueer(list(fit1trans, enetexp, enetweibull, enetnorm, enetllog)))
save(enetexp, enetweibull, enetnorm, enetllog, file = "survmodels/enetZedresc.RData")
load("survmodels/enetZed.RData")
                                        #weibull solution degenerate. Refit using optimal hyperparameters
library(survnnet)
set.seed(14465687)
finalModel <- survnnet(Surv(TIME, RECID) ~ sekse + leeftijd + vgalguz + dichtheid + cgebland  + delcuziv + vggev + vgboete + vgtrans + vggeweld + vgzeden + vgvermg + vgvermgng + vgvernoo + vgopium + vgverkeer + vgoverig + zvermg + zvermgng + zopium + zvernoo + zverkeer + zoverig +  zgeweld, data = dat1, size = 9, decay = 0, model = "weibull")
plot(evalueer(list(finalModel)))

##ph neural nets
library(survnnet)
createGrid.nnet <- function(len){expand.grid(size = ((1:len) * 2) - 1, 
                                             decay = c(0, 10 ^ seq(-1, -4, length = (len/2)-1)))
}
grid10 <- createGrid.nnet(len=10)
phtrain <- function(data = dat1, grid, k=10){
                                        #functie om phnnet modellen te trainen. 
    require(pec)
    require(survnnet)
    phnnet.formula <<- survnnet:::phnnet.formula #required!!!
    samp <- trunc(runif(nrow(data), min = 0, max = k))+1 #make k partitions
    perf <- array(0, nrow(grid))
    for (i in 1:nrow(grid)){
        perfj <- vector("numeric", k)
        for (j in 1:k){
            siz <<- grid[i, 1]             #not so elegant solution with global variables
            dec <<- grid[i, 2]
            m <- phnnet(Surv(TIME, RECID) ~ sekse + leeftijd + vgalguz + dichtheid + cgebland  + delcuziv + vggev + vgboete + vgtrans + vggeweld + vgzeden + vgvermg + vgvermgng + vgvernoo + vgopium + vgverkeer + vgoverig + zvermg + zvermgng + zopium + zvernoo + zverkeer + zoverig +  zgeweld, data = data[samp!=j, ], size = siz, decay = dec)
            m$train.data <- data[samp!=j, ] #put train data in model object, environment problems
            perfj[j] <- ibs(pec(list(m), formula=Surv(TIME, RECID)~1, train.data=data[samp!=j, ], data=data[samp==j, ]))[2] 
        }
        perf[i] <- mean(perfj)
    }
    print(cbind(grid, perf))
    print(sprintf("estimating final model with size = %d and decay = %.5f", grid[which.min(perf), 1], grid[which.min(perf), 2]))
    siz <<- grid[which.min(perf), 1]
    dec <<- grid[which.min(perf), 2]
    finalModel <- phnnet(Surv(TIME, RECID) ~ sekse + leeftijd + vgalguz + dichtheid + cgebland  + delcuziv + vggev + vgboete + vgtrans + vggeweld + vgzeden + vgvermg + vgvermgng + vgvernoo + vgopium + vgverkeer + vgoverig + zvermg + zvermgng + zopium + zvernoo + zverkeer + zoverig +  zgeweld, size = siz, decay = dec, data = data)
    finalModel
}
phnnet.formula <- survnnet:::phnnet.formula #required!!!
set.seed(131011)
                                        #neural cox-model
phfit <- phtrain(data = dat1, grid = grid10)
phnnet.fit <- phfit
phnnet.fit$train.data <- dat1
phnnet.e <- evalueer(list(fit1trans, phnnet.fit))

save(phnnet.fit, phnnet.e, file = "survmodels/phnnetZedresc.RData")

## ;;;;;;;;;;test
library(survnnet)
phnnet.formula <- survnnet:::phnnet.formula #required!!!
m <- phnnet(Surv(TIME, RECID) ~ sekse + leeftijd + vgalguz + dichtheid + cgebland  + delcuziv + vggev + vgboete + vgtrans + vgvermg + vgvermgng + vgvernoo + vgopium + vgverkeer + vgoverig + zvermg + zvermgng + zopium + zvernoo + zverkeer + zoverig +  zgeweld, data = dat1, size = 30, decay = .01) #size = 4

predictSurvProb.phnnet <- function (object, newdata, times, train.data, ...) {
    predictSurvProb.cph <- pec:::predictSurvProb.cph
    nnet.form <- reformulate("nnetFactor", object$call$formula[[2]])
    train.data$nnetFactor <- object$fitted.values
    ## train.data$nnetFactor <- predict(object, newdata = train.data)
    ## head(train.data$nnetFactor.org)
    ## head(train.data$nnetFactor)
    fit.nnet <- cph(nnet.form, data = train.data, se.fit = FALSE, surv = TRUE, x = TRUE, y = TRUE)
    newdata$nnetFactor <- predict(object, newdata) #survnnet::predict.phnnet
    ## browser()
    p <- predictSurvProb.cph(fit.nnet, newdata = newdata, times = times)
    return(p)
}

predict.phnnet.nik <- function(object, newdata, train.data){
    nnet.form <- reformulate("nnetFactor", object$call$formula[[2]])
    train.data$nnetFactor <- object$fitted.values
    newdata$nnetFactor <- predict(object, newdata) #survnnet::predict.phnnet
    fit.nnet <- cph(nnet.form, data = train.data, se.fit = FALSE, surv = TRUE, x = TRUE, y = TRUE)
    ## fit.nnet <- coxph(nnet.form, data = train.data)
    newdata$nnetFactor <- predict(object, newdata) #survnnet::predict.phnnet
    ## p <- predict(fit.nnet, newdata = newdata, type = "risk") 
    p <- predict(fit.nnet, newdata = newdata) 
}

p <- predict.phnnet.nik(m, newdata = dat2, train.data = dat1); summary(p) 
p <- predictSurvProb(m, newdata = dat2, times = 24, train.data = dat1)

r <- risksetAUC( dat2$TIME, status = dat2$RECID, marker = p, tmax = 60)
plot(r$utimes, r$AUC, type = "l")

## p <- predictSurvProb(m, newdata = dat1, times = 24, train.data = dat1)
## p2 <- m$fitted.values
## plot(p, p2)
p <- predictSurvProb(m, newdata = dat2, times = 24, train.data = dat1)
p2 <- pec:::predictSurvProb.phnnet(m, newdata = dat2, times = 24, train.data = dat1)
plot(p, p2)

C <- cindex(object=list(m), formula=Surv(TIME, RECID) ~ 1, 
            data=dat2, 
            train.data = dat1, 
            eval.times = c(12, 24, 36, 48, 60)
            )
pc <- pec(list(fit1trans, m), formula=Surv(TIME, RECID)~1, data=dat2, train.data = dat1, maxtime = 60); plot(pc)
e <- evalueer(list(fit1trans, m)) 
par(mfrow = c(1, 2))
plot(e);plot(ei)

p <- predictSurvProb(m, newdata = dat2, times = 24, train.data = dat1)

em <- evalueer(list(fit1trans, m))

phnnet.fit <- phfit
## finalModel <- phnnet(Surv(TIME, RECID) ~ WHITE + ALCHY + JUNKY + SUPER + MARRIED + FELON + WORKREL + PROPTY + PERSON + MALE + PRIORS + SCHOOL + RULE + AGE + TSERVD, size = siz, decay = dec, data = dat1)
## phnnet.fit <- phnnet(Surv(TIME, RECID) ~ WHITE + ALCHY + JUNKY + SUPER + MARRIED + FELON + WORKREL + PROPTY + PERSON + MALE + PRIORS + SCHOOL + RULE + AGE + TSERVD, size = 9, decay = .001, data = dat1)
##let op!: train-data must be supplied in object. See predictSurvProb.phnnet
##I set the number of refits to 1000, for a more stable result.
phnnet.fit$train.data <- dat1
## predict.phnnet
phnnet.e <- evalueer(list(phnnet.fit))
source('h:/R-files/plot.nnet.R')
plot.nnet(phnnet.fit)

## save(phnnet.fit, 'data/phnnetZed.RData')
save(phnnet.fit, phnnet.e, file = "survmodels/phnnetZed.RData")

load("survmodels/phnnetZed.RData")

phnnet.formula <<- survnnet:::phnnet.formula
fitphnnet<- pec(list(fit11_1), formula=Surv(TIME, RECID) ~ 1, data=dat2, exact=TRUE, cens.model="marginal", splitMethod="none", B=0, verbose=TRUE)

## (Cox-)Aalen models
formfinalaalen <<- as.formula(Surv(TIME, RECID) ~ lnvgalguz + dichtheid + dicht2 + cgebland  + vggev + vgboete + vgtrans + vggeweld + vgzeden + vgvermg + vgvermgng + vgvernoo + vgopium + vgverkeer + vgoverig + zvermgng  + zvernoo +  zoverig  + zgeweld + invlft) #with inverse age and denstiy squared
library(timereg)
al2 <- aalen(formfinalaalen, data=dat1, n.sim = 1000, silent = 0)
class(al2) <- "aalen2" #standard pec predictmethod 'aalen' fails with categorical vars.
summary(al2)
e6 <- evalueer(list(fit1trans, al2))
save(al2, file = "survmodels/aalenZeden.RData")

                                        #coxpls models.
library(plsRcox)
source("code/crossvalidationHyperparameterSelection2.R")
set.seed(5426128)
pls.fit<-plstrain(formula = formfinal, maxtime = 61)	 
e <- evalueer(list(fit1trans, pls.fit));plot(e)
save(pls.fit, file = 'survmodels/plsZed.RData')
