# Supplementary material for: Optimizing predictive performance of criminal recidivism models using registration data with binary and survival outcomes
Source: PLoS One. 2019 Mar 8;14(3):e0213245. doi: 10.1371/journal.pone.0213245 (PMC6407787; doi:10.1371/journal.pone.0213245)
Supplement: S2 File — (ZIP) [file pone.0213245.s002.zip › data/code/datalist.SPS]

* set directory containing code.
DEFINE @DIR()'h:\data'!ENDDEFINE.
* read fixed format text and save to SPSS sav.
DATA LIST FILE = @DIR + '\SchmidtWitte\da8987.yr78.txt' FIXED/
WHITE 1  ALCHY 2 JUNKY 3 SUPER 4 MARRIED 5  FELON 6 WORKREL 7 PROPTY 8 PERSON 9 MALE 10 PRIORS 11-12 SCHOOL 13-14 
RULE 15-16 AGE 17-19 TSERVD 20-22 FOLLOW 23-24 RECID 25 TIME 26-27 FILE 28 .
SELECT IF FILE=1.
SAVE OUTFILE = @DIR + '\surv\sample78_1.sav'.
 DATA LIST FILE ='C:\schmidt&witte\da8987.yr78.txt' FIXED/
WHITE 1  ALCHY 2 JUNKY 3 SUPER 4 MARRIED 5  FELON 6 WORKREL 7 PROPTY 8 PERSON 9 MALE 10 PRIORS 11-12 SCHOOL 13-14 
RULE 15-16 AGE 17-19 TSERVD 20-22 FOLLOW 23-24 RECID 25 TIME 26-27 FILE 28 .
SELECT IF FILE=2.
SAVE OUTFILE = @DIR + '\surv\sample78_2.sav'.

DATA LIST FILE = @DIR + '\SchmidtWitte\da8987.yr80.txt' FIXED/
WHITE 1  ALCHY 2 JUNKY 3 SUPER 4 MARRIED 5  FELON 6 WORKREL 7 PROPTY 8 PERSON 9 MALE 10 PRIORS 11-12 SCHOOL 13-14 
RULE 15-16 AGE 17-19 TSERVD 20-22 FOLLOW 23-24 RECID 25 TIME 26-27 FILE 28 .
SELECT IF FILE=1.
SAVE OUTFILE = @DIR + '\surv\sample80_1.sav'.
 DATA LIST FILE = @DIR + '\SchmidtWitte\da8987.yr80.txt' FIXED/
WHITE 1  ALCHY 2 JUNKY 3 SUPER 4 MARRIED 5  FELON 6 WORKREL 7 PROPTY 8 PERSON 9 MALE 10 PRIORS 11-12 SCHOOL 13-14 
RULE 15-16 AGE 17-19 TSERVD 20-22 FOLLOW 23-24 RECID 25 TIME 26-27 FILE 28 .
SELECT IF FILE=2.
SAVE OUTFILE = @DIR + '\surv\sample80_2.sav'.
