# Supplementary material for: Optimizing predictive performance of criminal recidivism models using registration data with binary and survival outcomes
Source: PLoS One. 2019 Mar 8;14(3):e0213245. doi: 10.1371/journal.pone.0213245 (PMC6407787; doi:10.1371/journal.pone.0213245)
Supplement: S2 File — (ZIP) [file pone.0213245.s002.zip › data/code/em_nw.R]

em <- function (Time, Status, X, Z, offsetvar, b, beta, model, link, 
    emmax, eps) 
{
## Original em function adapted for speed
    w <- Status
    n <- length(Status)
    if (model == "ph") 
        s <- smsurv(Time, Status, X, beta, w, model)$survival
    if (model == "aft") {
        if (!is.null(offsetvar)) 
            Time <- Time/exp(offsetvar)
        error <- drop(log(Time) - beta %*% t(X))
        s <- smsurv(error, Status, X, beta, w, model)$survival
    }
    convergence <- 1000
    i <- 1
    while (convergence > eps & i < emmax) {
        uncureprob <- matrix(exp((b) %*% t(Z))/(1 + exp((b) %*% 
            t(Z))), ncol = 1)
        if (model == "ph") {
            survival <- drop(s^(exp((beta) %*% t(X[, -1]))))
        }
        if (model == "aft") {
            error <- drop(log(Time) - beta %*% t(X))
            survival <- s
        }
        w <- Status + (1 - Status) * (uncureprob * survival)/((1 - 
            uncureprob) + uncureprob * survival)
        logistfit <- eval(parse(text = paste("glm", "(", "w~Z[,-1]", 
            ",family = quasibinomial(link='", link, "'", ")", 
            ")", sep = "")))
        update_cureb <- logistfit$coef
        if (!is.null(offsetvar)) 
            update_cureb <- as.numeric(eval(parse(text = paste("glm", 
                "(", "w~Z[,-1]+offset(offsetvar)", ",family = quasibinomial(link='", 
                link, "'", ")", ")", sep = "")))$coef)
        if (model == "ph") {
            update_beta <- coxph(Surv(Time, Status) ~ X[, -1] + 
                offset(log(w)), subset = w != 0, method = "breslow")$coef
            if (!is.null(offsetvar)) 
                update_beta <- coxph(Surv(Time, Status) ~ X[, 
                  -1] + offset(offsetvar + log(w)), subset = w != 
                  0, method = "breslow")$coef
            update_s <- smsurv(Time, Status, X, beta, w, model)$survival
        }
        if (model == "aft") {
            update_beta <- optim(rep(0, ncol(X)), smrank, Time = Time, 
                X = X, n = n, w = w, Status = Status, method = "Nelder-Mead", 
                control = list(reltol = 1e-04, maxit = 500))$par
            update_s <- smsurv(error, Status, X, beta, w, model)$survival
        }
        convergence <- sum(c(update_cureb - b, update_beta - 
            beta)^2) + sum((s - update_s)^2)
        b <- update_cureb
        beta <- update_beta
        s <- update_s
        uncureprob <- matrix(exp((b) %*% t(Z))/(1 + exp((b) %*% 
            t(Z))), ncol = 1)
        i <- i + 1
        print(sprintf('EM iteration #%d',i))
    }
    em <- list(logistfit = logistfit, b = b, latencyfit = beta, 
        Survival = s, Uncureprob = uncureprob, tau = convergence)
}
