# Supplementary material for: Optimizing predictive performance of criminal recidivism models using registration data with binary and survival outcomes
Source: PLoS One. 2019 Mar 8;14(3):e0213245. doi: 10.1371/journal.pone.0213245 (PMC6407787; doi:10.1371/journal.pone.0213245)
Supplement: S2 File — (ZIP) [file pone.0213245.s002.zip › data/code/perfbat.R]

acc2 <- function(pr, cl){
## calculates accuracy on the point where sensitivity=specificity
    ## arguments:
    ## pr -> vector of probabilities
    ## cl -> vector of classifications
    library(ROCR)
    pred <- ROCR::prediction(pr, cl)
    perf1 <- ROCR::performance(pred, "sens", "spec")
    idx <- which.min(abs(unlist(perf1@y.values) - unlist(perf1@x.values)))
    (unlist(perf1@x.values)[idx] + unlist(perf1@y.values)[idx]) / 2
}

perfbat <- function(pr, cl, cutoff=NULL, perc=.1){
    ## arguments:
    ## pr -> vector of probabilities
    ## cl -> vector of classifications
    ## cutoff -> cutoff for classification
    ## perc -> proportion around the cutoff for assessing calibration
    require(ROCR)
    require(hmeasure)
    if(class(cl) == "factor") cl <- as.numeric(cl) - 1
    if (is.null(cutoff)) cutoff=.5
    cutoffbr=mean(cl)
    clnum <- cl
    cl <- (as.factor(cl))
    sample.size <- length(cl)
    pred <- ROCR::prediction(pr, cl)
    acc <- ((sum(pr<cutoff&cl == 0) + sum(pr>cutoff&cl == 1)) / sample.size)
    accbr <- ((sum(pr<cutoffbr&cl == 0) + sum(pr>cutoffbr&cl == 1)) / sample.size)
    auc <- unlist(ROCR::performance(pred, "auc")@y.values)
    rmse <- unlist(ROCR::performance(pred, "rmse")@y.values)
    sar <- unlist(mean(c(acc, auc, 1 - rmse)))
    sarbr <- unlist(mean(c(accbr, auc, 1 - rmse)))
    if (sample.size > 100){
        cal <- mean(unlist(ROCR::performance(pred, "cal" )@y.values))}
    else {print("cannot compute cal, less than 101 obs")
            cal <- NA}
    acc2 <- acc2(pr, cl)
    Hmeas <- as.numeric(HMeasure(as.numeric(cl), pr)$metrics[1])
    print(sprintf("H=%f, auc=%4f, acc=%4f, accbr(br)=%4f, rmse=%4f, sar=%4f, sarbr=%4f, cal=%4f, acc2=%4f", Hmeas, auc, acc, accbr, rmse, sar, sarbr, cal, perc, calbr, acc2))
    cbind(Hmeas, auc, acc, accbr, rmse, sar, sarbr, cal, acc2)
}

calbr <- function(pr, cl, br=mean(cl), perc=.2){
    ## arguments:
    ## pr -> vector of probabilities
    ## cl -> vector of classifications
    ## br -> base rate (incidence in sample)
    ## perc -> proportion around the cutoff for assessing calibration
    percn <- round(perc*length(pr))	#het percentage terugrekenen naar aantallen van n rond de baserate.
    prcl.idx <- unlist(sort(pr, index.return=TRUE)$ix)  #sorteer van laagste naar hoogste est(p) en verkrijg deze indices
    pr <- pr[prcl.idx]
    if (is.factor(cl)){
        cl <- as.numeric(cl[prcl.idx]) - 1  
    } else {
        cl <- cl[prcl.idx] 
    } 
    idx <- seq(1, length(pr))		#create vector of indices
    names(pr) <- seq(1, length(pr)) #create new index vectors
    names(cl) <- seq(1, length(pr)) #create new index vectors
    idx.ltzero <- idx[(pr - br)<0] #which cells lie under the cutoff?
    if (sum(na.omit(pr - br)<0) == 0){
        br.idx <- max(idx)
    } else {
        br.idx <- idx[which.min(abs(pr[idx.ltzero] - br)) + 1]  #which cells contain the br? (or are absolutely closest?)
    }
    if (is.na(br.idx)){
        br.idx <- length(cl) 
        warning('the largest pr is as large as the br!')
    } 
    if (length(br.idx) == 1) {
        idx.range1 <- seq(br.idx - (percn / 2), br.idx - 1)
        if ((br.idx + (percn / 2))>max(idx)) {
            idx.range2 <- seq(br.idx, max(idx))
            warning("maximum index over br reached!") 
        }
        if ((br.idx + (percn / 2))<=max(idx)) idx.range2 <- seq(br.idx, br.idx + (percn / 2))
    } #if there is only 1 minimum, perc percent around this minimum
    if (length(br.idx)>1) {
        idx.range1 <- seq(min(br.idx)-((percn / 2) - round(.5*length(br.idx))), min(br.idx) - 1)
        idx.range2 <- seq(min(br.idx, max(br.idx) + ((percn / 2) - round(.5*length(br.idx))) - length(br.idx)))
    }#if there is more than one minimum, perc percent minus #minima around this number of minima.
    if (sum(idx.range1<0)>0) {
        warning("lower bound reached!!")
        idx.range1 <- idx.range1[idx.range1<1]
    }
    calbr1 <- (sum(cl[idx.range1]) / length(idx.range1) - sum(pr[idx.range1]) / length(idx.range1))
    calbr2 <- (sum(cl[idx.range2]) / length(idx.range2) - sum(pr[idx.range2]) / length(idx.range2)) #bereken de calibration error in de bin van perc rond de br.
    print(sprintf("left bin residual = %f, right bin residual = %f", calbr1, calbr2))
    if (calbr1<0) calbr1 <- 0
    if (calbr2>0) calbr2 <- 0
    print(sprintf("left bin residual (corr) = %f, right bin residual (corr) = %f", calbr1, calbr2))
    print(sprintf("cutoff = %.2f, n=%i data around br %.2f (intended proportion of %.2f)", br, length(idx.range1) + length(idx.range2), (length(idx.range1) + length(idx.range2)) / length(cl), perc))
    calbr <- (abs(calbr1) + abs(calbr2)) / 2 #average calibration error
    calbr
}
