# Supplementary material for: Optimizing predictive performance of criminal recidivism models using registration data with binary and survival outcomes
Source: PLoS One. 2019 Mar 8;14(3):e0213245. doi: 10.1371/journal.pone.0213245 (PMC6407787; doi:10.1371/journal.pone.0213245)
Supplement: S2 File — (ZIP) [file pone.0213245.s002.zip › data/code/mypec.list.R]

mypec.list <- function (object, formula, data, train.data, times, cause, start, maxtime, 
    exact = TRUE, exactness = 100, fillChar = NA, cens.model = "cox", 
    ipcw.refit = FALSE, splitMethod = "none", B, M, reference = TRUE, 
    model.args = NULL, model.parms = NULL, keep.index = FALSE, 
    keep.matrix = FALSE, keep.models = "Call", keep.residuals = FALSE, 
    keep.pvalues = FALSE, noinf.permute = FALSE, multiSplitTest = FALSE, 
    testIBS, testTimes, confInt = FALSE, confLevel = 0.95, verbose = TRUE, 
    savePath = NULL, slaveseed = NULL, ...) 
{
## hacked version of pec.list for dealing with pec 2.2.9
    theCall = match.call()
    if (match("replan", names(theCall), nomatch = FALSE)) 
        stop("Argument name 'replan' has been replaced by 'splitMethod'.")
    if (!missing(testIBS) && (!(is.logical(testIBS) || (length(testIBS) == 
        2 && is.numeric(testIBS))))) 
        stop("Argument testIBS can be TRUE/FALSE or a vector of two numeric values.")
    if (missing(testIBS)) 
        testIBS <- FALSE
    if (keep.residuals && missing(testTimes)) 
        stop("To keep.residuals please specify testTimes.")
    if (missing(splitMethod) && multiSplitTest == TRUE) {
        stop("Need data splitting to compute van de Wiel's test")
    }
    if (missing(M) && multiSplitTest) 
        M <- NA
    if (missing(formula)) {
        ftry <- try(formula <- eval(object[[1]]$call$formula), 
            silent = TRUE)
        if ((class(ftry) == "try-error") || match("formula", 
            class(formula), nomatch = 0) == 0) 
            stop("Argument formula is missing.")
        else if (verbose) 
            warning("Formula missing. Using formula from first model")
    }
    formula.names <- try(all.names(formula), silent = TRUE)
    if (!(formula.names[1] == "~") || (match("$", formula.names, 
        nomatch = 0) + match("[", formula.names, nomatch = 0) > 
        0)) {
        stop("Invalid specification of formula.\n Could be that you forgot the right hand side:\n ~covariate1 + covariate2 + ...?\nNote that any subsetting, ie data$var or data[,\"var\"], is not supported by this function.")
    }
    else {
        if (!(formula.names[2] %in% c("Surv", "Hist"))) 
            survp <- FALSE
        else survp <- TRUE
    }
    if (missing(data)) {
        data <- eval(object[[1]]$call$data)
        if (match("data.frame", class(data), nomatch = 0) == 
            0) 
            stop("Argument data is missing.")
        else if (verbose) 
            warning("Argument data is missing. I use the data from the call to the first model instead.")
    }
    cens.model <- match.arg(cens.model, c("cox", "marginal", 
        "nonpar", "aalen", "none"))
    histformula <- formula
    if (histformula[[2]][[1]] == as.name("Surv")) {
        histformula[[2]][[1]] <- as.name("Hist")
    }
    m <- model.frame(histformula, data, na.action = na.fail)
    response <- model.response(m)
    if (match("Surv", class(response), nomatch = 0) != 0) {
        attr(response, "model") <- "survival"
        attr(response, "cens.type") <- "rightCensored"
        model.type <- "survival"
    }
    model.type <- attr(response, "model")
    if (model.type == "competing.risks") {
        predictHandlerFun <- "predictEventProb"
        if (missing(cause)) 
            cause <- attr(response, "state")[1]
    }
    else {
        if (survp == FALSE && NCOL(response) != 1) 
            stop("Response must be one-dimensional.")
        if (survp == TRUE && NCOL(response) != 2) 
            stop("Survival response must have two columns: time and status.")
        predictHandlerFun <- "predictSurvProb"
    }
    if (reference == TRUE) {
        ProdLimform <- as.formula(update(formula, ".~NULL"), 
            env = NULL)
        ProdLimfit <- do.call("prodlim", list(formula = ProdLimform, 
            data = data))
        ProdLimfit$call$data <- NULL
        ProdLimfit$formula <- NULL
        ProdLimfit$call$formula = ProdLimform
        ProdLimfit$formula <- as.formula(ProdLimfit$formula, 
            env = NULL)
        if (model.type == "competing.risks") 
            object <- c(list(Reference = ProdLimfit), object)
        else object <- c(list(Reference = ProdLimfit), object)
    }
    if (is.null(names(object))) {
        names(object) <- sapply(object, function(o) class(o)[1])
    }
    else {
        names(object)[(names(object) == "")] <- sapply(object[(names(object) == 
            "")], function(o) class(o)[1])
    }
    names(object) <- make.names(names(object), unique = TRUE)
    NF <- length(object)
    if (survp) {
        neworder <- order(response[, "time"], -response[, "status"])
        if (predictHandlerFun == "predictEventProb") {
            event <- getEvent(response, mode = "character")
            event <- event[neworder]
        }
        response <- response[neworder, , drop = FALSE]
        Y <- response[, "time"]
        status <- response[, "status"]
    }
    else {
        cens.model <- "none"
        neworder <- order(response)
        Y <- response[neworder]
        status <- rep(1, length(Y))
    }
    if (predictHandlerFun == "predictEventProb") {
        availableCauses <- unique(event)
        if (!match(cause, availableCauses, nomatch = FALSE)) 
            stop("Cause ", cause, " is not among the available causes: ", 
                paste(availableCauses, collapse = ", "))
        event <- event == cause
    }
    data <- data[neworder, ]
    unique.Y <- unique(Y)
    N <- length(Y)
    NU <- length(unique.Y)
    splitMethod <- resolvesplitMethod(splitMethod = splitMethod, 
        B = B, N = N, M = M)
    B <- splitMethod$B
    ResampleIndex <- splitMethod$index
    k <- splitMethod$k
    do.resample <- !(is.null(ResampleIndex))
    if (keep.matrix == TRUE & !do.resample) {
        warning("Argument keep.matrix set to FALSE, since no resampling/crossvalidation is requested.")
        keep.matrix <- FALSE
    }
    if (missing(maxtime) || is.null(maxtime)) 
        maxtime <- unique.Y[NU]
    if (missing(start)) 
        if (survp == TRUE) 
            start <- 0
        else start <- min(unique.Y)
    if (missing(times)) {
        if (exact == TRUE) 
            times <- unique(c(start, unique.Y))
        else times <- seq(start, maxtime, (maxtime - start)/exactness)
    }
    else {
        if (exact == TRUE) 
            times <- sort(c(start, unique(times), unique.Y))
        else times <- sort(unique(c(start, times)))
    }
    times <- times[times <= maxtime]
    NT <- length(times)
    if ((cens.model %in% c("aalen", "cox", "nonpar"))) {
        if (all(as.numeric(status) == 1) || sum(status) == N) {
            if (verbose) 
                message("No censored observations: cens.model coerced to \"none\".")
            cens.model <- "none"
        }
        if (length(attr(terms(formula), "factors")) == 0) {
            if (verbose == TRUE) 
                message("No covariates  specified: Kaplan-Meier for censoring times used for weighting.")
            cens.model <- "marginal"
        }
    }
    if (predictHandlerFun == "predictEventProb") {
        iFormula <- as.formula(paste("Surv(itime,istatus)", "~", 
            as.character(formula)[[3]]))
        iData <- data
        iData$itime <- response[, "time"]
        iData$istatus <- response[, "status"]
        if (ipcw.refit == TRUE) 
            stop("pec: internal refitting of censoring distribution not (not yet) supported for competing risks")
        ipcw.call <- NULL
        ipcw <- ipcw(formula = iFormula, data = iData, method = cens.model, 
            times = times, subjectTimes = Y, subjectTimesLag = 1)
        ipcw$dim <- if (cens.model %in% c("marginal", "none")) 
            0
        else 1
    }
    else {
        if (ipcw.refit == TRUE && splitMethod$internal.name %in% 
            c("Boot632plus", "BootCv", "Boot632")) 
            ipcw.call <- list(formula = formula, data = NULL, 
                method = cens.model, times = times, subjectTimes = NULL, 
                subjectTimesLag = 1)
        else ipcw.call <- NULL
        ipcw <- ipcw(formula = formula, data = data, method = cens.model, 
            times = times, subjectTimes = Y, subjectTimesLag = 1)
        ipcw$dim <- if (cens.model %in% c("marginal", "none")) 
            0
        else 1
    }
    if (do.resample) {
        cm <- checkModels(object = object, model.args = model.args, 
            model.parms = model.parms, splitMethod = splitMethod$internal.name)
        model.args <- cm$model.args
        model.parms <- cm$model.parms
    }
    AppErr <- lapply(1:NF, function(f) {
        fit <- object[[f]]
        extraArgs <- model.args[[f]]
        if (predictHandlerFun == "predictEventProb") {
            pred <- do.call(predictHandlerFun, c(list(object = fit, 
                newdata = data, times = times, train.data = train.data, 
                cause = cause), extraArgs))
            if (class(object[[f]])[[1]] == "matrix") 
                pred <- pred[neworder, , drop = FALSE]
            .C("pecCR", pec = double(NT), as.double(Y), as.double(status), 
                as.double(event), as.double(times), as.double(pred), 
                as.double(ipcw$IPCW.times), as.double(ipcw$IPCW.subjectTimes), 
                as.integer(N), as.integer(NT), as.integer(ipcw$dim), 
                as.integer(is.null(dim(pred))), NAOK = TRUE, 
                PACKAGE = "pec")$pec
        }
        else {
            pred <- do.call(predictHandlerFun, c(list(object = fit, 
                newdata = data, times = times, train.data = train.data), 
                extraArgs))
            if (class(object[[f]])[[1]] == "matrix") 
                pred <- pred[neworder, , drop = FALSE]
            .C("pec", pec = double(NT), as.double(Y), as.double(status), 
                as.double(times), as.double(pred), as.double(ipcw$IPCW.times), 
                as.double(ipcw$IPCW.subjectTimes), as.integer(N), 
                as.integer(NT), as.integer(ipcw$dim), as.integer(is.null(dim(pred))), 
                NAOK = TRUE, PACKAGE = "pec")$pec
        }
    })
    names(AppErr) <- names(object)
    if (splitMethod$internal.name %in% c("Boot632plus")) {
        if (verbose == TRUE) {
            message("Computing noinformation error using all permutations")
        }
        if (noinf.permute == FALSE) {
            NoInfErr <- lapply(1:NF, function(f) {
                fit <- object[[f]]
                extraArgs <- model.args[[f]]
                pred <- do.call(predictHandlerFun, c(list(object = fit, 
                  newdata = data, times = times, train.data = train.data), 
                  extraArgs))
                extraArgs <- model.args[[f]]
                if (predictHandlerFun == "predictEventProb") 
                  .C("pec_noinfCR", pec = double(NT), as.double(Y), 
                    as.double(status), as.double(event), as.double(times), 
                    as.double(pred), as.double(ipcw$IPCW.times), 
                    as.double(ipcw$IPCW.subjectTimes), as.integer(N), 
                    as.integer(NT), as.integer(ipcw$dim), as.integer(is.null(dim(pred))), 
                    NAOK = TRUE, PACKAGE = "pec")$pec
                else .C("pec_noinf", pec = double(NT), as.double(Y), 
                  as.double(status), as.double(times), as.double(pred), 
                  as.double(ipcw$IPCW.times), as.double(ipcw$IPCW.subjectTimes), 
                  as.integer(N), as.integer(NT), as.integer(ipcw$dim), 
                  as.integer(is.null(dim(pred))), NAOK = TRUE, 
                  PACKAGE = "pec")$pec
            })
            names(NoInfErr) <- names(object)
        }
        else {
            if (verbose == TRUE) {
                message("Noinformation error simulation loop (B=", 
                  B, ")")
            }
            NoInfErrList <- lapply(1:B, function(b) {
                if (verbose == TRUE) {
                  internalTalk(b, B, sign = ".")
                }
                responseNames <- colnames(response)
                noinf.b <- data[sample(1:NROW(data), replace = FALSE), 
                  -match(responseNames, names(data))]
                noinf.b[, responseNames] <- response
                ipcw.b <- ipcw(formula = formula, data = noinf.b, 
                  method = cens.model, times = times, subjectTimes = Y, 
                  subjectTimesLag = 1)
                noinfPredErr <- lapply(1:NF, function(f) {
                  fit.b <- internalReevalFit(object = object[[f]], 
                    data = noinf.b, step = b, silent = FALSE, 
                    verbose = verbose)
                  extraArgs <- model.args[[f]]
                  pred.b <- do.call(predictHandlerFun, c(list(object = fit.b, 
                    newdata = noinf.b, times = times, train.data = train.data), 
                    extraArgs))
                  if (predictHandlerFun == "predictEventProb") {
                    pred.b <- do.call(predictHandlerFun, c(list(object = fit.b, 
                      newdata = noinf.b, times = times, train.data = train.data, 
                      cause = cause), extraArgs))
                    .C("pecCR", pec = double(NT), as.double(Y), 
                      as.double(status), as.double(event), as.double(times), 
                      as.double(pred.b), as.double(ipcw.b$IPCW.times), 
                      as.double(ipcw.b$IPCW.subjectTimes), as.integer(N), 
                      as.integer(NT), as.integer(ipcw$dim), as.integer(is.null(dim(pred.b))), 
                      NAOK = TRUE, PACKAGE = "pec")$pec
                  }
                  else {
                    pred.b <- do.call(predictHandlerFun, c(list(object = fit.b, 
                      newdata = noinf.b, times = times, train.data = train.data), 
                      extraArgs))
                    .C("pec", pec = double(NT), as.double(Y), 
                      as.double(status), as.double(times), as.double(pred.b), 
                      as.double(ipcw.b$IPCW.times), as.double(ipcw.b$IPCW.subjectTimes), 
                      as.integer(N), as.integer(NT), as.integer(ipcw$dim), 
                      as.integer(is.null(dim(pred.b))), NAOK = TRUE, 
                      PACKAGE = "pec")$pec
                  }
                })
                noinfPredErr
            })
            NoInfErrMat <- lapply(1:NF, function(f) {
                do.call("rbind", lapply(NoInfErrList, function(x) {
                  x[[f]]
                }))
            })
            NoInfErr <- lapply(NoInfErrMat, colMeans)
            names(NoInfErr) <- names(object)
        }
    }
    if (splitMethod$internal.name %in% c("crossval", "loocv")) {
        kCV <- kFoldCrossValidation(object = object, data = data, 
            Y = Y, status = status, event = event, times = times, 
            cause = cause, ipcw = ipcw, splitMethod = splitMethod, 
            giveToModel = model.args, predictHandlerFun = predictHandlerFun, 
            keep = keep.matrix, verbose = verbose)
        CrossValErr <- kCV$CrossValErr
        if (keep.matrix && B > 1) 
            CrossValErrMat <- kCV$CrossValErrMat
    }
    if (splitMethod$internal.name %in% c("Boot632plus", "BootCv", 
        "Boot632")) {
        if (verbose == TRUE) {
            message("Split sample loop (B=", B, ")")
        }
        if (missing(testTimes)) {
            testTimes <- NULL
        }
        BootCv <- bootstrapCrossValidation(object = object, data = data, 
            Y = Y, status = status, event = event, times = times, 
            cause = cause, ipcw = ipcw, ipcw.refit = ipcw.refit, 
            ipcw.call = ipcw.call, splitMethod = splitMethod, 
            multiSplitTest = multiSplitTest, testIBS = testIBS, 
            testTimes = testTimes, confInt = confInt, confLevel = confLevel, 
            getFromModel = model.parms, giveToModel = model.args, 
            predictHandlerFun = predictHandlerFun, keepMatrix = keep.matrix, 
            keepResiduals = keep.residuals, verbose = verbose, 
            savePath = savePath, slaveseed = slaveseed)
        BootstrapCrossValErr <- BootCv$BootstrapCrossValErr
        Residuals <- BootCv$Residuals
        names(BootstrapCrossValErr) <- names(object)
        if (multiSplitTest == TRUE) {
            comparisons <- allComparisons(names(object))
            multiSplitTestResults <- list(testIBS = testIBS, 
                B = B, M = M, N = N, testTimes = testTimes)
            multiSplitTestResults$Comparisons <- lapply(1:length(comparisons), 
                function(cc) {
                  if (length(testTimes) > 0) {
                    allPairwisePvaluesTimes <- do.call("rbind", 
                      lapply(BootCv$testedResid, function(b) {
                        b$pValue[[cc]]
                      }))
                    out <- list(pValueTimes = apply(allPairwisePvaluesTimes, 
                      2, median))
                    if (keep.pvalues == TRUE) {
                      out$allPairwisePvaluesTimes <- allPairwisePvaluesTimes
                    }
                  }
                  else out <- NULL
                  if (length(testIBS) > 0) {
                    allPairwisePvaluesIBS <- sapply(BootCv$testedResid, 
                      function(b) {
                        b$IBSpValue[[cc]]
                      })
                    out$pValueIBS <- median(allPairwisePvaluesIBS)
                  }
                  if (keep.pvalues == TRUE) {
                    out$allPairwisePvaluesIBS <- allPairwisePvaluesIBS
                  }
                  out
                })
            names(multiSplitTestResults$Comparisons) <- names(comparisons)
            class(multiSplitTestResults) <- "multiSplitTest"
        }
        if (keep.matrix == TRUE) {
            BootstrapCrossValErrMat <- BootCv$BootstrapCrossValErrMat
            names(BootstrapCrossValErr) <- names(object)
        }
    }
    if (splitMethod$internal.name == "Boot632") {
        B632Err <- lapply(1:NF, function(f) {
            0.368 * AppErr[[f]] + 0.632 * BootstrapCrossValErr[[f]]
        })
        names(B632Err) <- names(object)
    }
    if (splitMethod$internal.name == "Boot632plus") {
        B632plusErr <- lapply(1:NF, function(f) {
            Err1 <- pmin(BootstrapCrossValErr[[f]], NoInfErr[[f]])
            overfit <- (Err1 - AppErr[[f]])/(NoInfErr[[f]] - 
                AppErr[[f]])
            overfit[!(Err1 > AppErr[[f]])] <- 0
            w <- 0.632/(1 - 0.368 * overfit)
            B632plusErr <- (1 - w) * AppErr[[f]] + w * Err1
            B632plusErr
        })
        names(B632plusErr) <- names(object)
    }
    out <- switch(splitMethod$internal.name, noPlan = list(AppErr = AppErr), 
        Boot632plus = list(AppErr = AppErr, BootCvErr = BootstrapCrossValErr, 
            NoInfErr = NoInfErr, Boot632plusErr = B632plusErr), 
        Boot632 = list(AppErr = AppErr, BootCvErr = BootstrapCrossValErr, 
            Boot632Err = B632Err), BootCv = list(AppErr = AppErr, 
            BootCvErr = BootstrapCrossValErr), loocv = list(AppErr = AppErr, 
            loocvErr = CrossValErr), crossval = list(AppErr = AppErr, 
            crossvalErr = CrossValErr), noinf = list(AppErr = AppErr, 
            NoInfErr = NoInfErr))
    observed.maxtime <- sapply(out, function(x) {
        lapply(x, function(y) {
            times[length(y) - sum(is.na(y))]
        })
    })
    minmaxtime <- min(unlist(observed.maxtime))
    if (multiSplitTest == TRUE) {
        out <- c(out, list(multiSplitTest = multiSplitTestResults))
    }
    if (keep.residuals == TRUE) {
        out <- c(out, list(Residuals = Residuals))
    }
    if (keep.matrix == TRUE && splitMethod$internal.name != "noPlan") {
        if (splitMethod$internal.name %in% c("crossval", "loocv")) {
            if (B > 1) 
                out <- c(out, list(CrossValErrMat = CrossValErrMat))
        }
        else {
            if (splitMethod$internal.name != "noinf") 
                out <- c(out, list(BootstrapCrossValErrMat = BootstrapCrossValErrMat))
        }
    }
    if (!is.na(fillChar)) 
        out <- lapply(out, function(o) {
            o[is.na(o)] <- fillChar
            o
        })
    if (!is.null(model.parms)) 
        out <- c(out, list(ModelParameters = BootCv$ModelParameters))
    if (!keep.index) 
        splitMethod$index <- NULL
    n.risk <- N - sindex(Y, times)
    if (keep.models == TRUE) 
        outmodels <- object
    else if (keep.models == "Call") {
        outmodels <- lapply(object, function(o) {
            cc <- try(o$call, silent = TRUE)
            if (class(cc) == "try-error") 
                class(object)
            else cc
        })
        names(outmodels) <- names(object)
    }
    else {
        outmodels <- names(object)
        names(outmodels) <- names(object)
    }
    out <- c(out, list(call = theCall, response = model.response(m), 
        time = times, ipcw.fit = ipcw$fit, n.risk = n.risk, models = outmodels, 
        maxtime = maxtime, observed.maxtime = observed.maxtime, 
        minmaxtime = minmaxtime, reference = reference, start = min(times), 
        cens.model = cens.model, exact = exact, splitMethod = splitMethod))
    class(out) <- "pec"
    out
}
