# Supplementary material for: Optimizing predictive performance of criminal recidivism models using registration data with binary and survival outcomes
Source: PLoS One. 2019 Mar 8;14(3):e0213245. doi: 10.1371/journal.pone.0213245 (PMC6407787; doi:10.1371/journal.pone.0213245)
Supplement: S2 File — (ZIP) [file pone.0213245.s002.zip › data/code/logitS-W80.R]

                                        #SAMPLE 1980
rm(list=ls(all=TRUE))
setwd("data/")
library(foreign)
## library(survival)
library(pec) #prediction error curves
library(caret)
library(BayesTree)                      #voor makeind
source("code/prplot.R") #prplot
source("code/perfbat.R") #prplot
dat1<-read.spss("SchmidtWitte/sample80_1.sav", to.data.frame=T)
dat2<-read.spss("SchmidtWitte/sample80_2.sav", to.data.frame=T)


dat1$TIME[dat1$RECID==0&dat1$TIME==0]<-dat1$FOLLOW[dat1$RECID==0&dat1$TIME==0]
dat2$TIME[dat2$RECID==0&dat2$TIME==0]<-dat2$FOLLOW[dat2$RECID==0&dat2$TIME==0]
                                        #no zero durations.
dat1$TIME[dat1$TIME==0] <- 0.5
dat2$TIME[dat2$TIME==0] <- 0.5
                                        #AGE centrered
dat1$AGEC <- dat1$AGE - mean(c(dat1$AGE, dat2$AGE))
dat2$AGEC <- dat2$AGE - mean(c(dat1$AGE, dat2$AGE))
dat1$AGE2 <- dat1$AGE^2
dat2$AGE2 <- dat2$AGE^2

dat1$TSERVDC <- dat1$TSERVD - mean(c(dat1$TSERVD, dat2$TSERVD))
dat2$TSERVDC <- dat2$TSERVD - mean(c(dat1$TSERVD, dat2$TSERVD))
dat1$TSERVD2 <- dat1$TSERVD^2
dat2$TSERVD2 <- dat2$TSERVD^2

dat1$SCHOOLC <- dat1$SCHOOL - mean(c(dat1$SCHOOL, dat2$SCHOOL))
dat2$SCHOOLC <- dat2$SCHOOL - mean(c(dat1$SCHOOL, dat2$SCHOOL))
dat1$SCHOOL2 <- dat1$SCHOOL^2
dat2$SCHOOL2 <- dat2$SCHOOL^2

dat1$INVAGE <- 1/(dat1$AGE+1)
dat2$INVAGE <- 1/(dat2$AGE+1)

dat1$LNPRIORS <- log(dat1$PRIORS+1)
dat2$LNPRIORS <- log(dat2$PRIORS+1)

dat1$.outcome <- factor(ifelse(dat1$RECID == 1 & dat1$TIME <=48, 1, 0))
dat2$.outcome <- factor(ifelse(dat2$RECID == 1 & dat2$TIME <=48, 1, 0))

form <<- formula(.outcome ~ WHITE +ALCHY +JUNKY+ SUPER+ MARRIED + FELON+ WORKREL +PROPTY+ PERSON+ MALE + PRIORS + SCHOOL +RULE + AGE +TSERVD)
form2 <<- formula(.outcome ~ WHITE +ALCHY +JUNKY+ SUPER+ MARRIED + FELON+ WORKREL +PROPTY+ PERSON+ MALE + LNPRIORS + SCHOOLC + SCHOOL2 +RULE + INVAGE + TSERVDC + TSERVD2)
trContr<-trainControl(method="cv") #uncomment voor 10-fold cv

cbind(1:28, (apply(data.matrix(dat1), 2, mean)), (apply(data.matrix(dat2), 2, mean))) #characteristics

######################### nonlinearity tests #########################
library(gam)
m1 <- gam(formula = .outcome ~ WHITE +ALCHY +JUNKY+ SUPER+ MARRIED + FELON+ WORKREL +PROPTY+ PERSON+ MALE + s(PRIORS, 4) + s(SCHOOL, 4) +RULE + s(AGE, 4) + s(TSERVD, 4), family = binomial, data = dat1)
par(mfrow = c(2, 2))
plot(m1, rug=TRUE, se = TRUE, col="green", col.axis="white", col.lab="white", terms=c("s(PRIORS, 4)", "s(SCHOOL, 4)", "s(AGE, 4)", "s(TSERVD, 4)"))

m1 <- gam(formula = .outcome ~ WHITE +ALCHY +JUNKY+ SUPER+ MARRIED + FELON+ WORKREL +PROPTY+ PERSON+ MALE + s(LNPRIORS, 4) + s(SCHOOLC, 4)+ s(SCHOOL2, 4) +RULE + s(INVAGE, 4) + s(TSERVDC, 4)+ s(TSERVD2, 4), family = binomial, data = dat1)
par(mfrow = c(3, 2))
plot(m1, rug=TRUE, se = TRUE, col="green", col.axis="white", col.lab="white", terms=c("s(LNPRIORS, 4)", "s(SCHOOLC, 4)", "s(SCHOOL2, 4)", "s(INVAGE, 4)", "s(TSERVDC, 4)", "s(TSERVD2, 4)"))

vars <- attr(terms(form), "term.labels")
vars2 <- attr(terms(form2), "term.labels")

## write data for auto-weka
write.arff(dat1[, c(vars2, ".outcome")], file = "binary/SW80_1.arff")
write.arff(dat2[, c(vars2, ".outcome")], file = "binary/SW80_2.arff")

initialize.parallel <- function() {
    ##sets up for parallel computation
    require(foreach)
    require(doSNOW)
    cl <- makeCluster(11, type = "SOCK")
    registerDoSNOW(cl)
}

######################### logistic regression ##########################

##transformed linear
tr1 <- glm(form2, data = dat1, family = binomial(link = logit))
pr1 <- predict(tr1, newdata = dat2, type = "response")
perfbat1<-perfbat(pr1, dat2$.outcome)
save(tr1, pr1, perfbat1, file = 'binmodels/tr1S-W80.RData')

                                        #lda
library(MASS)
tr29 <- lda(dat1$.outcome~., data = as.data.frame(makeind(dat1[, vars2], all=FALSE)))
pr29 <- predict(tr29, newdata = as.data.frame(makeind(dat2[, vars2], all=FALSE)), type = "posterior")$posterior[, 2]
perfbat29<-perfbat(pr29, dat2$.outcome, perc=.1)
save(tr29, pr29, perfbat29, file = 'binmodels/tr29S-W80.RData')
perfbat29

######################### random forest ##########################
## R randomForest/parRF do not support maxdepth tuning parameter!!! Weka and scikit learn do.
set.seed(97488)
require(foreach)
require(doSNOW)
cl <- makeCluster(11, type = "SOCK")
registerDoSNOW(cl)
## grid16 <- createGrid('parRF', len = 10)
tr16 <- train(makeind(dat1[, vars], all=FALSE), factor(dat1$.outcome), 'parRF', tuneLength=length(vars)-1, verbose=TRUE, ntree = 1000, trainControl = trContr)  #Random Forests
stopCluster(cl)
pr16train <- predict(tr16$finalModel, newdata=makeind(dat1[, vars], all=FALSE), factor(dat1$.outcome), type="prob")[, 2]
pr16 <- predict(tr16$finalModel, newdata=makeind(dat2[, vars], all=FALSE), factor(dat1$.outcome), type="prob")[, 2]
prplot(pr16, dat2$.outcome, paste("randomForest (parRF), acc="))
perfbat16 <- perfbat(pr16, dat2$.outcome, perc=.1)
source('code/platt.R')
pr16cal <- platt2(pr_tr = pr16train, dat1$.outcome, pr = pr16) 
perfbat16cal <- perfbat(pr16cal, dat2$.outcome, perc=.1)
rbind(perfbat16, perfbat16cal)


save(tr16, pr16, perfbat16, file = 'binmodels/tr16S-W80.RData')
load('binmodels/tr16S-W80.RData')

######################### penalized LDA ##########################

set.seed(43261894)
grid20 <- createGrid('pda', len = 15)
grid20[1:15, 1] <- c(0.00001, 0.0001, 0.001, 0.01, 0.1, 0.5, 1, 10, 20, 30, 50, 70, 100, 500, 1000)
tr20<-train(.outcome ~ WHITE +ALCHY +JUNKY+ SUPER+ MARRIED + FELON+ WORKREL +PROPTY+ PERSON+ MALE + LNPRIORS + SCHOOL +RULE + AGEC +AGE2 +TSERVD, data = dat1, 'pda', tuneGrid=grid20, verbose=TRUE)  #penalized discriminant analysis
stopCluster(cl)
pr20train<-predict(tr20$finalModel, newdata=dat1, type="posterior")[, 2]
pr20<-predict(tr20$finalModel, newdata=dat2, type="posterior")[, 2]
pr20cal <- platt2(pr20train, dat1$.outcome, pr20)
prplot(pr20, dat2$.outcome, paste("penalized discriminant analysis, acc=", tr20$results$Accuracy))
prplot(pr20cal, dat2$.outcome, paste("penalized discriminant analysis, acc=", tr20$results$Accuracy))
perfbat20<-perfbat(pr20, dat2$.outcome, perc=.1)
perfbat20cal <-perfbat(pr20cal, dat2$.outcome, perc=.1)
rbind(perfbat20, perfbat20cal)
save(tr20, pr20, perfbat20, file = 'binmodels/tr20S-W80.RData')


################### penalized logistic regression ####################

accuracy <- function(pr, cl){
    if (length(pr) != length(cl)){
        stop('pr and cl should be of equal length')
    } else {
        acc <- ( sum(pr >= .5 & cl == 1) + sum(pr < .5 & cl == 0) )/ length(pr)}
}

scaleorg <- function(Xt, X){
    ##scale new X matrix like training matrix.
    ##Xt is X_train, X is new X
    xtmean <- apply(Xt, mean, MARGIN = 2) #mean of training matrix
    Xscaled <- sweep(X, 2L, xtmean, check.margin = FALSE)
    f <- function(v) {
        v <- v[!is.na(v)]
        sqrt(sum(v^2)/max(1, length(v) - 1L))
    }
    xtsd <- apply(Xt, 2L, f)             #sd of training matrix
    Xscaled <- sweep(X, 2L, xtsd, "/", check.margin = FALSE)
    return(Xscaled)
}

X1scaled <- scale(makeind(dat1[, vars2], all = FALSE))
X2scaled <- scaleorg(makeind(dat1[, vars2], all = FALSE), makeind(dat2[, vars2], all = FALSE))

cvL1 <- function(y, x, lambda = c(0.00001, 0.0001, 0.001, 0.01, 0.1, 0.5, 1, 10, 20, 30, 50, 70, 100, 500, 1000), k = 10){
    require(penalized)
    require(ROCR)
    samp <- trunc(runif(nrow(x), min = 0, max = k))+1 #make k partitions
    metric <- array(0, length(lambda))
    for (i in 1:length(lambda)){
        perfj <- vector("numeric", k)
        print(sprintf("lambda1 =%.5f", lambda[i]))
        for (j in 1:k){
            m <- penalized(response = y[samp!=j], penalized = x[samp!=j, ], lambda1 = lambda[i])
            p <- predict(m, penalized = x[samp==j, ])
            pred <- prediction(p, y[samp==j])
            perfj[j] <- accuracy(p, y[samp==j])
        }
        print(sprintf('mean acc = %.5f, sd acc = %.5f', mean(perfj), sd(perfj)))
        metric[i] <- mean(perfj)
    }
    print(cbind(lambda, metric))
    print(sprintf("estimating final model with lambda1 = %.5f", lambda[which.max(metric)]))
    finalModel <- penalized(response = y, penalized = x, lambda1 = lambda[which.max(metric)])
    finalModel
}

cvL2 <- function(y, x, lambda = c(0.00001, 0.0001, 0.001, 0.01, 0.1, 0.5, 1, 10, 20, 30, 50, 70, 100, 500, 1000) , k = 10) {
    require(penalized)
    require(ROCR)
    samp <- trunc(runif(nrow(x), min = 0, max = k))+1 #make k partitions
    metric <- array(0, length(lambda))
    for (i in 1:length(lambda)){
        perfj <- vector("numeric", k)
        print(sprintf("lambda2 =%.5f", lambda[i]))
        for (j in 1:k){
            m <- penalized(response = y[samp!=j], penalized = x[samp!=j, ], lambda2 = lambda[i])
            p <- predict(m, penalized = x[samp==j, ])
            perfj[j] <- accuracy(p, y[samp==j])
        }
        print(sprintf('mean acc = %.5f, sd acc = %.5f', mean(perfj), sd(perfj)))
        metric[i] <- mean(perfj)
    }
    print(cbind(lambda, metric))
    print(sprintf("estimating final model with lambda2 = %.5f", lambda[which.max(metric)]))
    finalModel <- penalized(response = y, penalized = x, lambda2 = lambda[which.max(metric)])
    finalModel
}
set.seed(15464)
fit22.L1 <- cvL1(y = factor(dat1$.outcome), x = X1scaled)
fit22.L2 <- cvL2(y = factor(dat1$.outcome), x = X1scaled)

source('code/platt.R')
pr22.L1<-predict(fit22.L1, penalized = X2scaled)
pr22.L1insamp <- predict(fit22.L1, penalized = X1scaled)
pr22.L1cal <- platt2(pr_tr = pr22.L1insamp, dat1$.outcome, pr = pr22.L1) 
prplot(pr22.L1, dat2$.outcome, paste("penalized logistic regression (L1), Kappa="))
perfbat22.L1<-perfbat(pr22.L1, dat2$.outcome, perc=.1)
perfbat22.L1cal<-perfbat(pr22.L1cal, dat2$.outcome, perc=.1)
rbind(perfbat22.L1, perfbat22.L1cal)

pr22.L2<-predict(fit22.L2, penalized = X2scaled)
pr22.L2insamp <- predict(fit22.L2, penalized = X1scaled)
pr22.L2cal <- platt2(pr_tr = pr22.L2insamp, dat1$.outcome, pr = pr22.L2) 
prplot(pr22.L2cal, as.numeric(dat2$.outcome), paste("penalized logistic regression (L2), Kappa="))
perfbat22.L2<-perfbat(pr22.L2, dat2$.outcome, perc=.1)
perfbat22.L2cal<-perfbat(pr22.L2cal, dat2$.outcome, perc=.1)
rbind(perfbat22.L2, perfbat22.L2cal)
pairs(cbind(pr1, pr22.L1, pr22.L2))

save(fit22.L1, fit22.L2, pr22.L1, pr22.L2, perfbat22.L1, perfbat22.L2, file = 'results/tr22.L1.L2S-W78.RData')


############################## BART ##############################
library(BayesTree)
source('code/platt.R')
set.seed(541690947)
fit23 <- bart(x.train = makeind(dat1[, vars], all = TRUE), y.train = dat1$.outcome, x.test = makeind(dat2[, vars], all = TRUE))
pr23train <- pnorm(apply(fit23$yhat.train, 2, mean))
pr23 <- pnorm(apply(fit23$yhat.test, 2, mean))
perfbat23<- perfbat(pr23, dat2$.outcome)
pr23cal <- platt2(pr23train, dat1$.outcome, pr23)
prplot(pr23cal, dat2$.outcome, paste("bart (ntree = 200), acc="))
perfbat23cal <- perfbat(pr23cal, dat2$.outcome)
rbind(perfbat23, perfbat23cal)

fit23.2 <- bart(x.train = makeind(dat1[, vars], all = TRUE), y.train = dat1$.outcome, x.test = makeind(dat2[, vars], all = TRUE), ndpost = 10000, nskip = 1000)
pr23.2train <- pnorm(apply(fit23.2$yhat.train, 2, mean))
pr23.2 <- pnorm(apply(fit23.2$yhat.test, 2, mean))
perfbat23.2<- perfbat(pr23.2, dat2$.outcome)
pr23.2cal <- platt2(pr23.2train, dat1$.outcome, pr23.2)
prplot(pr23.2cal, dat2$.outcome, paste("bart (ntree = 200), acc="))
perfbat23.2cal <- perfbat(pr23.2cal, dat2$.outcome)
rbind(perfbat23.2, perfbat23.2cal)


rbind(perfbat23, perfbat23.2)

save(fit23, pr23cal, perfbat23, file = 'binmodels/tr23S-W80.RData')
save(fit23.2, pr23.2cal, perfbat23.2, file = 'binmodels/tr23.2S-W80.RData')


############################## bartMachine ###############################
library(bartMachine)
bart_machine_cv = bartMachineCV(X = makeind(dat1[, vars], all = TRUE), y = dat2$.outcome)
pr23.3 <- predict(bart_machine_cv, new_data=dat2[vars], type = "prob")
perfbat23.3<- perfbat(pr23.3, dat2$.outcome)
prplot(pr23.3, dat2$.outcome)

############################## GBM ###############################

gbmtrain <- function(data = dat1, formula, interaction.depth = c(2, 3, 4, 5, 6, 7, 8, 9), k=10, n.trees = 1000, n.cores = 11){
                                        #gbm doet zijn eigen cross validation om zijn eigen best.iter te bepalen.
    require(gbm)
    perf <<- vector("numeric", length(interaction.depth))
    best.iter <<- vector("numeric", length(interaction.depth))
    part <- trunc(runif(nrow(data), min = 0, max = k))+1 #make k partitions
    for (i in 1:length(interaction.depth)){
        print(paste("interaction.depth=", interaction.depth[i])) 
        perfj <- vector("numeric", k)
        best.iterj <- vector("numeric", k)
        for (j in 1:k){
            print(paste("fold number ", j, "/", k))
            m <- gbm(formula = formula, data=data[part!=j, ], distribution = "bernoulli", n.trees = n.trees, interaction.depth = interaction.depth[i], shrinkage = 0.01, bag.fraction = .5,  cv.folds = 10, n.cores = n.cores) #
            best.iterj[j] <- gbm.perf(m, method="cv")
            pr <- predict(m, newdata = data[part==j, ], type = "response", n.trees = best.iterj[j])
            ## browser()
            print(sprintf("partition is %f", j))
            perfj[j] <- acc(formula[[2]], pr)
            print(paste('perfj[j]=', perfj[j]))
        }
        perf[i] <- mean(perfj)
        best.iter[i] <- round(mean(best.iterj)) #take average of best.iter
        print(paste(" perfj :", perfj))
        print(paste("accuracy =", mean(perfj), ", best.iter =", round(mean(best.iterj))))
    }
    print(cbind(interaction.depth, best.iter, perf))
    print(sprintf("estimating final model with interaction depth = %f", interaction.depth[which.max(perf)]))
    interaction.depth.optimal <- interaction.depth[which.min(perf)]             #interaction.depth minimum brier score.
    best.iter.optimal <- best.iter[which.min(perf)]             #interaction.depth minimum brier score.
    finalModel <- gbm(formula = formula, data=data, distribution = "bernoulli", interaction.depth = interaction.depth.optimal, shrinkage = 0.01, bag.fraction = .5, n.trees = best.iter.optimal, n.cores = 14) #
    finalModel 
}

library(gbm)
fit25 <- gbmtrain(data = dat1, formula = form)#crashes, running in python/scikit-learn.
##fails, will try with gbm from scikitlearn instead.
write(t(cbind(dat1[, ".outcome"], dat1[, vars])), file = 'binmodels/sw1_80.txt', ncolumns = 15, sep = ", ")
write(t(cbind(dat2[, ".outcome"], dat2[, vars])), file = 'binmodels/sw2_80.txt', ncolumns = 15, sep = ", ")

##retrieve predicted_probs
pr25 <- scan('binmodels/scikitGBMprobsS-W80.txt')
prplot(pr25, dat2$.outcome)
perfbat25 <- perfbat(pr25, factor(dat2$.outcome))
save(pr25, perfbat25, file = 'binmodels/tr25S-W80.RData')
