# Supplementary material for: Optimizing predictive performance of criminal recidivism models using registration data with binary and survival outcomes
Source: PLoS One. 2019 Mar 8;14(3):e0213245. doi: 10.1371/journal.pone.0213245 (PMC6407787; doi:10.1371/journal.pone.0213245)
Supplement: S2 File — (ZIP) [file pone.0213245.s002.zip › data/code/PredictionPerformanceviolence.R]

####################################################ehulpfuncties###################
##evaluation function

rm(list=ls(all=TRUE))#remove all objects
setwd("data/")
evalueer <-function(lst){
    require(pec)
    C <- cindex(object=lst, formula=Surv(TIME, RECID) ~ 1, 
                data=dat2, 
                train.data = dat1, 
                eval.times = c(12, 24, 36, 48, 60)
                )
    PredError <- pec(object=lst, formula=Surv(TIME, RECID) ~ 1, 
                     data=dat2, 
                     train.data = dat1, 
                     maxtime = 61, 
                     exact=TRUE, 
                     cens.model="marginal", 
                     splitMethod="none", verbose=TRUE)
    R2 <- pec::R2(object=PredError,     #is masked by package 'pls'
                  times = c(12, 24, 36, 48, 60)
                  )
    print(R2)
    print(C)
    print(ibs(PredError, times = 60))
    return(PredError)}

## for exact value IBS
## as.vector(PredError)

                                        #SAMPLE violence

library(foreign)
library(survival)
library(pec) #prediction error curves

datc <- foreign::read.dta("surv/dataGeneralGeweld.dta")
datc$dichtheid<-sqrt(datc$vgalguz / (datc$leeftijd - datc$lftinsz1 + 1))
datc$lft2 <- (datc$leeftijd - mean(datc$leeftijd))^2
datc$lnvgalguz <- log(datc$vgalguz + 1)

dat1 <- datc[datc$samp == 1, setdiff(names(datc), "samp")]
dat2 <- datc[datc$samp == 0, setdiff(names(datc), "samp")]
rm(datc)

form <<- as.formula(survival::Surv(TIME, RECID) ~ sekse + leeftijd + vgalguz + dichtheid + cgebland   + vggev + vgboete + vgtrans + vggeweld + vgzeden + vgvermg + vgvermgng + vgvernoo + vgopium + vgverkeer + vgoverig +  zvermgng + zopium + zvernoo + zverkeer + zoverig + lftinsz1) #zzeden zvermg zgeweld cause problems
form2 <<- as.formula(survival::Surv(TIME, RECID) ~ sekse + leeftijd + lnvgalguz + dichtheid + cgebland   + vggev + vgboete + vgtrans + vggeweld + vgzeden + vgvermg + vgvermgng + vgvernoo + vgopium + vgverkeer + vgoverig + zvermgng + zopium + zvernoo + zverkeer + zoverig + lftinsz1) #zzeden zvermg zgeweld cause problems
rm(dat)

fit1<-coxph( form, data=dat1)
fit1trans<-coxph(form2, data=dat1)

e <- evalueer(list(fit1, fit1trans));plot(e)

                                        #extra predictSurvProb methods.
source('code/pecPredictMethods.R') #
##replace pec.list with own version to enable out-of-sample prediction errors.
## not needed with modern pec
source("code/mypec.list.R")
assignInNamespace("pec.list", mypec.list, ns="pec") 

library(smcure)
                                        #cox cure model.
## sped up version
## source("code/em_nw.R") #fast em
## factorvariable problems in cureform. dummies for cgebland.

dat1$cgebland2<-ifelse(dat1$cgebland==2, 1, 0)
dat1$cgebland3<-ifelse(dat1$cgebland==3, 1, 0)
dat1$cgebland4<-ifelse(dat1$cgebland==4, 1, 0)
dat1$cgebland5<-ifelse(dat1$cgebland==5, 1, 0)
dat1$cgebland6<-ifelse(dat1$cgebland==6, 1, 0)
dat1$cgebland7<-ifelse(dat1$cgebland==7, 1, 0) 
dat2$cgebland2<-ifelse(dat2$cgebland==2, 1, 0)
dat2$cgebland3<-ifelse(dat2$cgebland==3, 1, 0)
dat2$cgebland4<-ifelse(dat2$cgebland==4, 1, 0)
dat2$cgebland5<-ifelse(dat2$cgebland==5, 1, 0)
dat2$cgebland6<-ifelse(dat2$cgebland==6, 1, 0)
dat2$cgebland7<-ifelse(dat2$cgebland==7, 1, 0)
smcure.fittrans <- smcure(formula= form2, cureform = ~ sekse +leeftijd + cgebland2 + cgebland3 +cgebland4 +cgebland5 +cgebland6 +cgebland7 +lnvgalguz + dichtheid + vggev + vgboete + vgtrans + vggeweld + vgzeden + vgvermg + vgvermgng + vgvernoo + vgopium + vgverkeer + vgoverig +  zvermgng + zopium + zvernoo + zverkeer + zoverig   , data=dat1, model="ph", Var=FALSE)
e <- evalueer(list(fit1trans, smcure.fittrans))
save(smcure.fittrans, file = 'survmodels/coxcureGew.RData')

## * parametric survival models
library(rms)
par.weibull <- psm(formula = form2, data=dat1, dist = "weibull")
par.lognormal <- psm(form2, data=dat1, dist = "lognormal")
par.loglogistic <- psm(formula = form2, data=dat1, dist = "loglogistic")
par.exponential <- psm(formula = form2, data=dat1, dist = "exponential")
e <- evalueer(list(fit1trans, par.exponential, par.weibull, par.lognormal, par.loglogistic));plot(e)
save(par.weibull, par.lognormal, par.loglogistic, par.exponential, file = 'survmodels/parsurvGew.RData')

## coxboost model, likelihood based boosting (no trees)
library(CoxBoost)
                                        #uses its own CV

## internal CV determines optimal stepno, cv.defaults has K = 10.

                                        #variables in index form
index <- c("sekse", "leeftijd", "lnvgalguz", "dichtheid", "cgebland", "vggev", "vgboete", "vgtrans", "vggeweld", "vgzeden", "vgvermg", "vgvermgng", "vgvernoo", "vgopium", "vgverkeer", "vgoverig", "zvermgng", "zopium", "zvernoo", "zverkeer", "zoverig", "lftinsz1")     
idx <- which(names(dat1)%in%index)     #numeric index
                                        #works only with Hist, not Surv
form2.coxboost <- as.formula(Hist(TIME, RECID) ~ sekse + leeftijd + lnvgalguz + dichtheid + cgebland   + vggev + vgboete + vgtrans +vggeweld + vgzeden + vgvermg + vgvermgng + vgvernoo + vgopium + vgverkeer + vgoverig +  zvermgng + zopium + zvernoo + zverkeer + zoverig +lftinsz1 )
                                        #first estimate optimal penalty via CV.
                                        #first: standardized, the default for coxboost.
optim.res <- optimCoxBoostPenalty(time=dat1$TIME, status=dat1$RECID, x=data.matrix(dat1[, idx]), trace=TRUE, start.penalty=500); print(optim.res$penalty)
boost1 <- coxboost(form2.coxboost, data=dat1, cv=FALSE, CoxBoost.stepno = optim.res$cv.res$optimal.step, cv.CoxBoost.arg = c(sf.scheme="linear", criterion="pscore", penalty=optim.res$penalty))
coxboost.fit <- boost1
e <- evalueer(list(fit1trans, coxboost.fit));plot(e)
save(optim.res, coxboost.fit, file = 'survmodels/coxboostGew.RData')

                                        #then: unstandardized
optim.res.unstd <- optimCoxBoostPenalty(time=dat1$TIME, status=dat1$RECID, x=data.matrix(dat1[, idx]), trace=TRUE, start.penalty=500, standardize = FALSE); print(optim.res$penalty)
boost1 <- coxboost(form2.coxboost, data=dat1, cv=FALSE, CoxBoost.stepno = optim.res.unstd$cv.res$optimal.step, cv.CoxBoost.arg = c(sf.scheme="linear", criterion="pscore", penalty=optim.res.unstd$penalty, standardize = FALSE))
coxboost.fit.unstd <- boost1
e <- evalueer(list(fit1trans, coxboost.fit.unstd));plot(e)
save(optim.res.unstd, coxboost.fit.unstd, file = 'survmodels/coxboostGewunstd.RData')


library(CoxBoost)
load('survmodels/coxboostGew.RData')
e <- evalueer(list(fit1trans, coxboost.fit));plot(e)

                                        #Stochastic gradient boosting cox
source("code/crossvalidationHyperparameterSelection2.R")
source('code/pecPredictMethods.R') #initialiseert pecpredictMethods.
library(gbm)
                                        #shrinkage between 0.001 to 0.1, default 0.001
                                        #Surv must be specified as survival::Surv, or it won't work.
set.seed(488295)

                                        #cross validation selection of interaction depth and optimal number of iterations.
gbm.fit1 <- gbmtrain(formula = survival::Surv(TIME, RECID) ~ sekse + leeftijd + vgalguz + dichtheid + cgebland  + delcuziv + vggev + vgboete + vgtrans +vggeweld + vgzeden + vgvermg + vgvermgng + vgvernoo + vgopium + vgverkeer + vgoverig + zvermg + zvermgng + zopium + zvernoo + zverkeer + zoverig + lftinsz1, maxtime = 61)

e <- evalueer(list(fit1trans, gbm.fit1))
plot(e)
save(gbm.fit1, file = 'survmodels/gbmGew.RData')

load('survmodels/gbmGew.RData')

###L1- and L2-penalized cox.
library(penalized)
library(BayesTree)                      #for makeind
source("code/crossvalidationHyperparameterSelection2.R")
require(foreach)
require(doSNOW)
cl <- makeCluster(12, type = "SOCK")
registerDoSNOW(cl)
set.seed(534921)
##standardized
pen1.fit <- pentrain.parallel(data = dat1, form = form2, type = "pen1", lambda = c(0.0001, 0.001, 0.01, 0.1, 0.5, 1, 10, 20, 30, 50, 70, 100, 500, 1000), maxtime = 61, standardize = TRUE)
save(pen1.fit, file = 'survmodels/pen1fitGewresc.RData')
set.seed(256225)
                                        #cross validation selection loop for lambda2.
pen2.fit <- pentrain.parallel(data = dat1, form = form2, type = "pen2", lambda = c(0.0001, 0.001, 0.01, 0.1, 0.5, 1, 10, 20, 30, 50, 70, 100, 500, 1000), maxtime = 61, standardize = TRUE)
stopCluster(cl)
e <- evalueer(list(pen1.fit, pen2.fit))
save(pen2.fit, file = 'survmodels/pen2fitGewresc.RData')
##unstandardized.
                                        #cross validation selection loop for lambda1.
pen1.fit <- pentrain.parallel(data = dat1, form = form2, type = "pen1", lambda = c(0.0001, 0.001, 0.01, 0.1, 0.5, 1, 10, 20, 30, 50, 70, 100, 500, 1000), maxtime = 61, standardize = FALSE)
save(pen1.fit, file = 'survmodels/pen1fitGew.RData')
set.seed(256225)
                                        #cross validation selection loop for lambda2.
pen2.fit <- pentrain.parallel(data = dat1, form = form2, type = "pen2", lambda = c(0.0001, 0.001, 0.01, 0.1, 0.5, 1, 10, 20, 30, 50, 70, 100, 500, 1000), maxtime = 61, standardize = FALSE)
stopCluster(cl)
e <- evalueer(list(pen1.fit, pen2.fit))
save(pen2.fit, file = 'survmodels/pen2fitGew.RData')

## * random survival forest
## very, very slow.
source("code/crossvalidationHyperparameterSelection2.R")
library(randomForestSRC)
set.seed(473829)
                                        #does not work with survival:: prepend.
form.rfsrc <<- as.formula(Surv(TIME, RECID) ~ sekse + leeftijd + vgalguz + dichtheid + cgebland   + vggev + vgboete + vgtrans + vggeweld + vgzeden + vgvermg + vgvermgng + vgvernoo + vgopium + vgverkeer + vgoverig + zvermgng + zopium + zvernoo + zverkeer + zoverig ) #zzeden zvermg doet moeilijk
require(foreach)
require(doSNOW)
cl <- makeCluster(12, type = "SOCK")
registerDoSNOW(cl)
cat("Starting job Geweld at ", paste(Sys.time()), "\n")
rsf.fit <- rsftrain.parallel(formula = form.rfsrc, data = dat1, k = 10, ntree = 1000, maxtime = 61)
stopCluster(cl)
cat("Job Geweld ended at ", paste(Sys.time()), "\n")
rsf.e <- evalueer(list(rsf.fit)); plot(rsf.e)
save(rsf.fit, rsf.e, file = "data/rsfGewpar.RData")

## Single hidden layer neural network survival models
library(survnnet)
createGrid.nnet <- function(len){
    expand.grid(size = ((1:len) * 2) - 1, 
                decay = c(0, 10 ^ seq(-1, -4, length = len/2 - 1)))
}
grid10 <- createGrid.nnet(len=10)
set.seed(1110032)
survtrain <- function(data, grid, formula, k=10, model = "lnorm", maxtime = 61){
                                        #function to train survnnet models. 
    require(pec)
    require(survnnet)
    samp <- trunc(runif(nrow(data), min = 0, max = k))+1 #make k partitions
    perf <- array(0, nrow(grid))
    for (i in 1:nrow(grid)){
        perfj <- vector("numeric", k)
        for (j in 1:k){
            m <- survnnet(Surv(TIME, RECID) ~ sekse + leeftijd + vgalguz + dichtheid + cgebland  + delcuziv + vggev + vgboete + vgtrans + vggeweld + vgzeden + vgvermg + vgvermgng + vgvernoo + vgopium + vgverkeer + vgoverig + zzeden + zvermg + zvermgng + zopium + zvernoo + zverkeer + zoverig + lftinsz1, data = data[samp!=j, ], size = grid[i, 1], decay = grid[i, 2], model = model)
            perfj[j] <- ibs(pec(list(m), formula=Surv(TIME, RECID)~1, data=data[samp==j, ], train.data=data[samp!=j, ], maxtime = maxtime))[2] 
        }
        perf[i] <- mean(perfj)
    }
    print(cbind(grid, perf))
    print(sprintf("estimating final model with size = %d and decay = %.5f", grid[which.min(perf), 1], grid[which.min(perf), 2]))
    finalModel <- survnnet(Surv(TIME, RECID) ~ sekse + leeftijd + vgalguz + dichtheid + cgebland  + delcuziv + vggev + vgboete + vgtrans + vggeweld + vgzeden + vgvermg + vgvermgng + vgvernoo + vgopium + vgverkeer + vgoverig + zzeden + zvermg + zvermgng + zopium + zvernoo + zverkeer + zoverig + lftinsz1, size = grid[which.min(perf), 1], decay = grid[which.min(perf), 2], data = data, model=model)
    finalModel
}

rescaleorg <- function(Xt, X){
    ##for neural networks
    ##scale new X matrix like training matrix in the range 0 1.
    ##Xt is X_train, X is new X
    ## numidx <- apply(Xt, 2, is.numeric)
    xtmin <- apply(Xt, min, MARGIN = 2) #mean of training matrix
    Xscaled <- sweep(X, 2L, xtmin, check.margin = FALSE)
    f <- function(v) {
        v <- v[!is.na(v)]
        xtrng = max(v) - min(v)
    }
    xtrng <- apply(Xt, 2L, f)             #range of training matrix
    Xscaled <- sweep(X, 2L, xtrng, "/", check.margin = FALSE)
    return(Xscaled)
}

names(dat1)
                                        #index for numerical variables, dummies are already in 0-1 range.
numidx <- c(4:6, 9:19, 28:30)
names(dat1[numidx])
names(dat1[-numidx])
rescdat1 <- cbind(dat1[, -numidx], apply(dat1[, numidx], 2, function(x)(x - min(x, na.rm=TRUE))/ (range(x, na.rm=TRUE)[2] - range(x, na.rm=TRUE)[1])))
rescdat2 <- cbind(dat2[, -numidx], rescaleorg(dat1[, numidx], dat2[, numidx]))
                                        #check range
summary(rescdat1)

                                        #run once with and without these two lines
dat1 <- rescdat1
dat2 <- rescdat2

enetexp <- survtrain(data = dat1, grid = grid10, formula = Surv(TIME, RECID) ~ sekse + leeftijd + vgalguz + dichtheid + cgebland  + delcuziv + vggev + vgboete + vgtrans + vgvermg + vgvermgng + vgvernoo + vgopium + vgverkeer + vgoverig + zvermg + zvermgng + zopium + zvernoo + zverkeer + zoverig +  zgeweld, model = "exp")
enetnorm <- survtrain(data = dat1, grid = grid10, formula = Surv(TIME, RECID) ~ sekse + leeftijd + vgalguz + dichtheid + cgebland  + delcuziv + vggev + vgboete + vgtrans + vgvermg + vgvermgng + vgvernoo + vgopium + vgverkeer + vgoverig + zvermg + zvermgng + zopium + zvernoo + zverkeer + zoverig +  zgeweld, model = "lnorm")
enetweibull <- survtrain(data = dat1, grid = grid10, formula = Surv(TIME, RECID) ~ sekse + leeftijd + vgalguz + dichtheid + cgebland  + delcuziv + vggev + vgboete + vgtrans + vgvermg + vgvermgng + vgvernoo + vgopium + vgverkeer + vgoverig + zvermg + zvermgng + zopium + zvernoo + zverkeer + zoverig +  zgeweld, model = "weibull")
enetllog <- survtrain(data = dat1, grid = grid10, formula = Surv(TIME, RECID) ~ sekse + leeftijd + vgalguz + dichtheid + cgebland  + delcuziv + vggev + vgboete + vgtrans + vgvermg + vgvermgng + vgvernoo + vgopium + vgverkeer + vgoverig + zvermg + zvermgng + zopium + zvernoo + zverkeer + zoverig +  zgeweld, model = "llog")

plot(evalueer(list(fit1trans, enetexp, enetweibull, enetnorm, enetllog)))
save(enetexp, enetweibull, enetnorm, enetllog, file = "survmodels/enetGew.RData")
save(enetexp, enetweibull, enetnorm, enetllog, file = "survmodels/enetGewresc.RData")

load("survmodels/enetGew.RData")
load("survmodels/enetGewresc.RData")
plot(evalueer(list(fit1trans, enetexp, enetweibull, enetnorm, enetllog)))

## refits exponential model, degenerate solution
set.seed(81214)
finalModel <- survnnet(Surv(TIME, RECID) ~ sekse + leeftijd + vgalguz + dichtheid + cgebland  + delcuziv + vggev + vgboete + vgtrans + vggeweld + vgzeden + vgvermg + vgvermgng + vgvernoo + vgopium + vgverkeer + vgoverig + zzeden + zvermg + zvermgng + zopium + zvernoo + zverkeer + zoverig + lftinsz1, size = 1, decay = .1, data = dat1, model='exp')
plot(evalueer(list(fit1trans, finalModel)))

##ph neural nets
library(survnnet)
phnnet.formula <- survnnet:::phnnet.formula #required!!!
set.seed(131011)
createGrid.nnet <- function(len){expand.grid(size = ((1:len) * 2) - 1, 
                                             decay = c(0, 10 ^ seq(-1, -4, length = (len/2)-1)))
}
grid10 <- createGrid.nnet(len=10)
phtrain <- function(data = dat1, grid, k=10, maxtime = 61){
                                        #cv-function for selecting phnnet models
    require(pec)
    require(survnnet)
    phnnet.formula <<- survnnet:::phnnet.formula #required!!!
    samp <- trunc(runif(nrow(data), min = 0, max = k))+1 #make k partitions
    perf <- array(0, nrow(grid))
    for (i in 1:nrow(grid)){
        perfj <- vector("numeric", k)
        for (j in 1:k){
            siz <<- grid[i, 1]             #not so elegant solution with global variables
            dec <<- grid[i, 2]
            m <- phnnet(Surv(TIME, RECID) ~ sekse + leeftijd + vgalguz + dichtheid + cgebland  + delcuziv + vggev + vgboete + vgtrans + vggeweld + vgzeden + vgvermg + vgvermgng + vgvernoo + vgopium + vgverkeer + vgoverig + zvermg + zvermgng + zopium + zvernoo + zverkeer + zoverig +  zgeweld, data = data[samp!=j, ], size = siz, decay = dec)
            m$train.data <- data[samp!=j, ] #put train data in model object, environment problems
            perfj[j] <- ibs(pec(list(m), formula=Surv(TIME, RECID)~1, data=data[samp==j, ], train.data = data[samp!=j, ], maxtime = maxtime))[2] 
        }
        perf[i] <- mean(perfj)
    }
    print(cbind(grid, perf))
    print(sprintf("estimating final model with size = %d and decay = %.5f", grid[which.min(perf), 1], grid[which.min(perf), 2]))
    siz <<- grid[which.min(perf), 1]
    dec <<- grid[which.min(perf), 2]
    finalModel <- phnnet(Surv(TIME, RECID) ~ sekse + leeftijd + vgalguz + dichtheid + cgebland  + delcuziv + vggev + vgboete + vgtrans + vggeweld + vgzeden + vgvermg + vgvermgng + vgvernoo + vgopium + vgverkeer + vgoverig + zvermg + zvermgng + zopium + zvernoo + zverkeer + zoverig +  zgeweld, size = siz, decay = dec, data = data)
    finalModel
}

names(dat1)
                                        #index for numerical variables, dummies are already in 0-1 range.
numidx <- c(4:6, 9:19, 28:30)
names(dat1[numidx])
names(dat1[-numidx])
rescdat1 <- cbind(dat1[, -numidx], apply(dat1[, numidx], 2, function(x)(x-min(x, na.rm=TRUE))/ (range(x, na.rm=TRUE)[2]-range(x, na.rm=TRUE)[1])))
rescdat2 <- cbind(dat2[, -numidx], rescaleorg(dat1[, numidx], dat2[, numidx]))
                                        #check range
summary(rescdat1)

                                        #run once with and without these two lines
dat1 <- rescdat1
dat2 <- rescdat2

                                        #neuraal cox-model

phfit <- phtrain(data = dat1, grid = grid10)

phnnet.fit <- phfit
phnnet.fit$train.data <- dat1              #otherwise does not work
phnnet.formula <<- survnnet:::phnnet.formula #required!!!
e4 <- evalueer(list(fit1trans, phnnet.fit))
## save(phnnet.fit, file = "data/phnnetGew.RData")
save(phnnet.fit, file = "survmodels/phnnetGewresc.RData")

load("survmodels/phnnetGew.RData")
load("survmodels/phnnetGewresc.RData")
phnnet.formula <<- survnnet:::phnnet.formula #required!!!
siz<<-phnnet.fit$n[2]
dec<<-phnnet.fit$decay[1]
e4 <- evalueer(list(fit1trans, phnnet.fit))


source("code/crossvalidationHyperparameterSelection2.R")
library(randomForestSRC)
                                        #survival:: prepend causes trouble
form.rfsrc <<- as.formula(Surv(TIME, RECID) ~ sekse + leeftijd + vgalguz + dichtheid + cgebland   + vggev + vgboete + vgtrans + vggeweld + vgzeden + vgvermg + vgvermgng + vgvernoo + vgopium + vgverkeer + vgoverig +  zvermgng + zopium + zvernoo + zverkeer + zoverig + lftinsz1 ) 
rsf.fit <- rsftrain.splithalf(formula = form.rfsrc)                   #find  mtry via tenfold cv.
e <- evalueer(list(fit1trans, rsf.fit)); plot(e)
save(rsf.fit, "survmodels/rsfGew.RData")

## (Cox-)Aalen modellen
library(timereg)                        #breaks other code
al2 <- aalen(form2, data=dat1, n.sim = 50)
summary(al2)
class(al2) <- "aalen2"                  #force use of own predictSurvProb, original predictSurvprob does not support factor variables.
e6 <- evalueer(list(fit1trans, al2))
save(al2, file = 'survmodels/aalenGew.RData')

                                        #coxpls models.
library(plsRcox)
source("code/crossvalidationHyperparameterSelection2.R")

set.seed(5723800)
library(plsRcox)
source("code/crossvalidationHyperparameterSelection2.R")
form2s <- (Surv(TIME, RECID) ~ sekse + leeftijd + lnvgalguz + dichtheid + cgebland + vggev + vgboete + vgtrans + vggeweld + vgzeden + vgvermg + vgvermgng + vgvernoo + vgopium + vgverkeer + vgoverig + zvermgng + zopium + zvernoo + zverkeer + zoverig + lftinsz1)
require(foreach)
require(doSNOW)
cl <- makeCluster(12, type = "SOCK")
registerDoSNOW(cl)
pls.fit<-plstrain.parallel(formula = form2s, maxtime = 61)
stopCluster(cl)

pls.e <- evalueer(list(fit1trans, pls.fit));plot(e)
save(pls.fit, file = 'survmodels/plsGew.RData')
