# Supplementary material for: Optimizing predictive performance of criminal recidivism models using registration data with binary and survival outcomes
Source: PLoS One. 2019 Mar 8;14(3):e0213245. doi: 10.1371/journal.pone.0213245 (PMC6407787; doi:10.1371/journal.pone.0213245)
Supplement: S2 File — (ZIP) [file pone.0213245.s002.zip › data/code/pecPredictMethods.R]

#this file (re)defines predictSurvProbmethods for pec.
# yet supported methods were:
#
#  methods(predictSurvProb)
#  predictSurvProb.aalen*     predictSurvProb.cox.aalen*
#  predictSurvProb.coxph*     
#  predictSurvProb.glm*
#  predictSurvProb.matrix*    predictSurvProb.mfp*
#  predictSurvProb.prodlim*   predictSurvProb.psm*
#  predictSurvProb.rpart*     predictSurvProb.survfit*

# These were redefined:
## predictSurvProb.aalen

# these were added:
#  predictSurvProb.BinaryTree
#  predictSurvProb.pls
#  predictSurvProb.rsf
#  predictSurvProb.pecCforest
#  predictSurvProb.semicure
#  predictSurvProb.gfcure
#  predictSurvProb.smcure
#  predictSurvProb.penfit
#  predictSurvProb.flexsurvreg
#  predictSurvProb.coxpls2
#  predictSurvProb.gbm

predictSurvProb.aalen2 <<- function (object, newdata, times, ...) 
{
    #2014/08/22 14:21:05
    #takes factor variables into account
    require(dummies)
    time.coef <- data.frame(object$cum)
    ntime <- nrow(time.coef)
    objecttime <- time.coef[, 1, drop = TRUE]
    ntimevars <- ncol(time.coef) - 2
    covanames <- names(time.coef)[-(1:2)]
    notfound <- match(covanames, names(dummy.data.frame(newdata)), nomatch = 0) == 
        0
    if (any(notfound)) 
        stop("\nThe following predictor variables:\n\n", paste(covanames[notfound], 
            collapse = ","), "\n\nwere not found in newdata, which only provides the following variables:\n\n", 
            paste(names(dummy.data.frame(newdata)), collapse = ","), "\n\n")
    time.vars <- cbind(1, dummy.data.frame(newdata)[, names(time.coef)[-(1:2)], 
        drop = FALSE])
    nobs <- nrow(newdata)
    hazard <- .C("survest_cox_aalen", timehazard = double(ntime * 
        nobs), as.double(unlist(time.coef[, -1])), as.double(unlist(time.vars)), 
        as.integer(ntimevars + 1), as.integer(nobs), as.integer(ntime), 
        PACKAGE = "pec")$timehazard
    hazard <- matrix(hazard, ncol = ntime, nrow = nobs, dimnames = list(1:nobs, 
        paste("TP", 1:ntime, sep = "")))
    surv <- pmin(exp(-hazard), 1)
    if (missing(times)) 
        times <- sort(unique(objecttime))
    pred <- surv[, sindex(jump.times = objecttime, eval.times = times)]
    pred
    if (NROW(pred) != NROW(newdata) || NCOL(pred) != length(times)) 
        stop("Prediction failed")
    pred
}

predictSurvProb.BinaryTree<-function (object, newdata, times, train.data, ...) 
	{
	    require(party)
	    learndat <- train.data
	    nclass <- length(unique(object@where))
	    learndat$ctreeFactor <- factor(predict(object, newdata = train.data,type="vector"))
	    newdata$ctreeFactor <- factor(predict(object, newdata = newdata,type="vector"))
	    BinaryTree.form <- reformulate("ctreeFactor",fit5@data@formula$response[[2]])
	    fit.BinaryTree <- prodlim(BinaryTree.form, data = learndat)
	    p <- predictSurvProb(fit.BinaryTree, newdata = newdata, times = times)
	    p
	}

## pec.pls<-function (object, ...) 
## {
## f <- eval(object$call$formula)
##  d <- eval(object$call$data)
##  pec(list(object),...)
## }

## predictSurvProb.pls<-function (object, newdata, times, ...) 
## {
##     N <- NROW(newdata)
##     NT <- length(times)
##     pr=predict.pls(object,Z=newdata[,3:dim(newdata)[2]])
##     p<-(pr$surv)
##     p
## }

#randomSurvivalForest
predictSurvProb.rsf <- function(object,newdata,times,...){
  require(randomSurvivalForest)
  H <- predict.rsf(object=object,test=newdata)$ensemble
  S <- exp(-H)
  Time <- object$timeInterest
  p <- cbind(1,S)[,1+sindex(jump.times=Time,eval.times=times),drop=FALSE]
  p
}

predictSurvProb.rfsrc <- function(object, newdata, times, ...){
    ptemp <- predict(object,newdata=newdata,importance="none",...)$survival
    pos <- prodlim::sindex(jump.times=object$time.interest,eval.times=times)
    p <- cbind(1,ptemp)[,pos+1,drop=FALSE]
    if (NROW(p) != NROW(newdata) || NCOL(p) != length(times))
        stop(paste("\nPrediction matrix has wrong dimensions:\nRequested newdata x times: ",NROW(newdata)," x ",length(times),"\nProvided prediction matrix: ",NROW(p)," x ",NCOL(p),"\n\n",sep=""))
    p
}

#conditional survival trees
pecCforest <- function(formula,data,...){
  require(party)
  out <- list(forest=cforest(formula,data,...))
  class(out) <- "pecCforest"
  out$call <- match.call()
  out
}

predictSurvProb.pecCforest <- function (object,newdata,times, ...) {
  require(party)
  survObj <- treeresponse(object$forest,newdata=newdata)
  p <- do.call("rbind",lapply(survObj,function(x){
    predictSurvProb(x,newdata=newdata[1,,drop=FALSE],times=times)
  }))
  p
}


predictSurvProb.semicure <- function (object, newdata, times, ...) {
  pred1 <- predict.semicure(object, newtime = times, newdata = newdata)
  p <- matrix(0,length(pred1$prediction),length(times))
  for (i in 1:length(pred1$prediction)){
    p[i,] <- pred1$prediction[[i]]$surv
  }
  p
}

predictSurvProb.gfcure <- function (object, newdata, times, ...) {
  pred1 <- predict.gfcure(object, newtime = times, newdata = newdata, overall=TRUE)  #overall is essential!
  p <- matrix(0,length(pred1[[1]]),length(times))
  for (i in 1:length(pred1[[1]])){
    p[i,] <- pred1[[1]][[i]]$surv
  }
  p
}

predict.smcure <- function(object, newdata, times = times,  ...) {
    ##Wrapper for predictsmcure so the X's and Z's do not need to be prespecified.
    require(dummies)
    pred <- predictsmcure(object, newX = dummy.data.frame(newdata)[,object$betanm], newZ = dummy.data.frame(newdata)[,object$bnm[-1]], model = "ph")$prediction  ##object$call$model -> werkt niet!!
    pdsort <- pred[order(pred[, "Time"]), ]
    pdsort <- rbind(c(array(1,ncol(pdsort)-1),0),pdsort) #rij met tijd=0 en surv = 1 toevoegen
    orgTimes <- pdsort[,"Time"]
    tim <- array(0,length(times))       #index van time-points
    for (i in 1:length(times)){         #step function van S0 van schattingssteekproef reproduceren
        tim[i] <- max(which(orgTimes-times[i]<=0))}
    p <- t(pdsort[tim,-ncol(pdsort)])   #laatste kolom (tijd) weglatengv
    p
}

predictSurvProb.smcure <- function (object, newdata, times, ...) {
  p <- predict.smcure(object, newdata = newdata, times = times )
}

pec.smcure<-function (object, ...) 
{
 pec(list(object),...)
}

pec.rpart<-function (object, ...) 
{
    ##of moet gewoon alles met een list worden aangeboden?
 pec(list(object),...)
}

pec.penfit<-function (object, ...) 
{
 pec(list(object),...)
}

#, train.data = NULL
predictSurvProb.penfit <- function(object, newdata, times, train.data = NULL){
    ##only works with a optL1 or optL2 object. Working!! 
    require(penalized)
    pred1 <- predict(object, penalized=object@formula$penalized, data = newdata)
    p <- matrix(0,nrow(newdata),length(times))
    #voor ieder tijdstip moeten alle survivals geschat worden.
    for (i in 1:length(times)){
        p[,i] <- survival(pred1, time = times[i])
    }
    p
}

predictSurvProb.flexsurvreg <- function(object, newdata, times, train.data = NULL) {
    #Nikolaj Tollenaar, 13-12-2013
    require(dummies)
    p <- matrix(0, NROW(newdata), length(times))
    sm <- summary.flexsurvreg(object, X = as.matrix(dummy.data.frame(newdata)[,dimnames(object$data$X)[[2]]]), t = times, start = 0, B = 0) #no confidence interval simulations
    for (i in 1:NROW(newdata)){
        p[i,] <- sm[[i]][,2]
    }
    if (NROW(p) != NROW(newdata) || NCOL(p) != length(times)) 
        stop("Prediction failed")
    p
}

scaleorg <- function(Xt, X){
    ##scale new X matrix like training matrix.
    ##Xt is X_train, X is new X
    xtmean <- apply(Xt, MARGIN = 2, mean ) #mean of training matrix
    Xscaled <- sweep(X, 2L, xtmean, check.margin = FALSE)
    f <- function(v) {
        v <- v[!is.na(v)]
        sqrt(sum(v^2)/max(1, length(v) - 1L))
    }
    xtsd <- apply(Xt, 2L, f)             #sd of training matrix
    Xscaled <- sweep(X, 2L, xtsd, "/", check.margin = FALSE)
    return(Xscaled)
}

predict.coxpls2 <- function(object, newdata, train.data){
  require(dummies)
  vars <- dimnames(object$pls2$pls_mod$coefficients)[[1]]
  loading.weights <- object$pls2$pls_mod$loading.weights
  if (identical(newdata, train.data)){
    scores <- scale(data.matrix(dummy.data.frame(train.data))[, vars]) %*% loading.weights
  }
  else {
    Xscaled <- scaleorg(data.matrix(dummy.data.frame(train.data))[, vars], data.matrix(dummy.data.frame(newdata))[, vars])
    scores <- Xscaled %*% loading.weights
  }
  colnames(scores) <- paste("Comp",seq(1,object$pls2$pls_mod$ncomp,1),sep=".")
  sf <- survfit(object$pls2$cox_pls, newdata = as.data.frame(scores))
  sf <- cbind(sf$time,sf$surv)
  return(sf)
}

predictSurvProb.coxpls2 <- function(object, newdata, times, train.data = NULL){
  ## bereken componentscores op basis van newdata
  ## doe een survfit met newdata = Comp.1 t/m Comp.k
  pdsort <- predict.coxpls2(object, newdata = newdata, train.data)
  pdsort <- rbind(c(0,array(1,ncol(pdsort)-1)),pdsort) #rij met tijd=0 en surv = 1 toevoegen
  orgTimes <- pdsort[,1]                               #tijd staat in 1e kolom
  tim <- array(0,length(times))       #index van time-points
  for (i in 1:length(times)){         #step function van S0 van schattingssteekproef reproduceren
    tim[i] <- max(which(orgTimes-times[i]<=0))}
  p <- t(pdsort[tim,-1])
  return(p)
}

plscox <- function (formula, data, ncomp = 3, cv = FALSE, ...) 
    {
        call <- match.call(expand.dots = FALSE) #uitgezet, 15-1-2015
        formula.names <- try(all.names(formula), silent = TRUE)
        actual.terms <- terms(formula, data = data)
        formula <- eval(call$formula) #uitgezet, 15-1-2015
        response <- model.response(model.frame(formula, data))
        Time <- as.numeric(response[, "time"])
        Event <- as.numeric(response[, "status"])
        X <- model.matrix(actual.terms, data = data)[, -c(1), drop = FALSE]
        ## print(sprintf('ncomp = %d', ncomp))
        nc <<- ncomp                    #namespace problems
        pl <- coxpls2(X, time = Time, time2 = Event, allres = TRUE, ncomp = nc)
        ## pl <- do.call("coxpls2", args$coxpls2)
        out <- list(pls2 = pl, ncomp = ncomp, 
                    call = call, formula = formula, response = response, vars = attr(actual.terms,"term.labels"))
        class(out) <- "coxpls2"
        return(out)
    }

predictSurvProb.gbm <- function(object, newdata, times, train.data, n.trees = NULL) {
    if (is.null(n.trees)) n.trees <- object$n.trees
    p <- matrix(0, NROW(newdata), length(times))
    xb.train <- predict(object ,newdata = train.data, n.trees = n.trees) #
    H2 <- basehaz.gbm(t = train.data[,object$response.name[2]],delta = train.data[,object$response.name[3]], f.x = xb.train, t.eval = times)
    xb.test <- predict(object, newdata = newdata , n.trees = n.trees ) 
    for (i in 1:length(times)) p[,i] <- exp(-H2[i] * exp(xb.test))
    p[,times==0] <- 1                   #to prevent problems with pec
    return(p)
}

predictSurvProb.phnnet <- function (object, newdata, times, ...) 
    {
        learndat <- object$train.data
        seeds <- sample(1:1000, size = 3)
        object$call$data <- learndat
        re.fitter <- lapply(seeds, function(s) {
            set.seed(s)
            refit <- eval(object$call)
            list(learn = predict(refit, learndat), val = predict(refit, 
                                                       newdata))
        })
        learndat$nnetFactor <- rowMeans(do.call("cbind", lapply(re.fitter, 
                                                                function(x) x[["learn"]])))
        newdata$nnetFactor <- rowMeans(do.call("cbind", lapply(re.fitter, 
                                                               function(x) x[["val"]])))
        nnet.form <- reformulate("nnetFactor", object$call$formula[[2]])
        fit.nnet <- cph(nnet.form, data = learndat, se.fit = FALSE, 
                        surv = TRUE, x = TRUE, y = TRUE)
        p <- pec:::predictSurvProb.cph(fit.nnet, newdata = newdata, times = times)
        p
    }
assignInNamespace("predictSurvProb.phnnet",predictSurvProb.phnnet, ns="pec") 
